# Supplementary material for: A standardized workflow for kinetic metabolic model curation and dissemination
Source: PLoS Comput Biol. 2026 Apr 20;22(4):e1014227. doi: 10.1371/journal.pcbi.1014227 (PMC13132423; doi:10.1371/journal.pcbi.1014227)
Supplement: S3 File — First tab is the direct output of Antotate. Second tab is the manually corrected output of Antotate. (XLSX) [file pcbi.1014227.s003.xlsx]

## Sheet: Preliminary annotations
Given ID	Display Name	Annotated Identities	Confidence Score
Oxa	OXALATE	kegg:C00209	1
Pyr	PYRUVATE	kegg:C00022	1
PEP	PHOSPHO-ENOL-PYRUVATE	kegg:C00074	1
aKG	2-KETOGLUTARATE	kegg:C00026	1
GlutarylCoA	GLUTARYL-COA	kegg:C00527	0.956522
Glyox	GLYOX	kegg:C00048	1
MaloCoA	MALONYL-COA	kegg:C00083	0.923077
THMPT		kegg:C01217	1
SDLactoylglutathione	S-LACTOYL-GLUTATHIONE	kegg:C03451	0.952381
Glycine	GLY	kegg:D00011	1
Succinate	SUC	kegg:C00042	1
Isocitrate	THREO-DS-ISO-CITRATE	kegg:C00451	1
Formate	FORMATE	kegg:C00058	1
_2Oxoadipate	2K-ADIPATE	kegg:C00322	0.916667
PPi	PPI	kegg:C00013	1
Mal	MAL	kegg:C00149	1
NADPH	NADPH	kegg:C00005	1
Citrate	CIT	kegg:D00037	1
Acetate	ACET	kegg:D00010	1
SucCoA	SUC-COA	kegg:C00091	1
Oxalosuccinicacid	OXALO-SUCCINATE	kegg:C05379	0.971429
Acetaldehyde	ACETALD	kegg:C00084	1
Ubiquinone	Ubiquinones	kegg:C00399	1
_3AMP	CPD-3706	kegg:C01367	0.888889
PropaCoA	PROPIONYL-COA	kegg:C00100	0.875
S2Acetolactate		kegg:C00900	0.933333
eEC43117			0.615385
cAcon	N-ALPHA-ACETYLORNITHINE	kegg:C00437	0.8
_510MTHMPT		kegg:C01217	0.666667
AMP	AMP	kegg:D02769	1
ADP	ADP	kegg:G11113	1
H	PROTON	kegg:C00080	1
THF	THF		1
Ethanol	ETOH	kegg:D06542	1
CO2	CARBON-DIOXIDE	kegg:D00004	1
NAD	NAD	kegg:D00002	1
NADP	NADP	kegg:C00006	1
Serine	SER	kegg:C00716	1
GSH	GLUTATHIONE	kegg:D00014	1
Itaconate	ITACONATE	kegg:C00490	1
S2Aceto2hydroxybutanoate		kegg:C00659	0.923077
NH3	AMMONIA	kegg:C01342	1
Dihydrolipoylprotein		kegg:C02972	1
NADH	NADH	kegg:C00004	1
LipoylP	LIPOYL-AMP		0.823529
_5GlutCys			0.8
QH2	Ubiquinols	kegg:C00390	1
ItaconylCoA	CPD-1137	kegg:C00531	0.956522
Acetylphosphate	ACETYL-P	kegg:C00227	1
_2Oxobutanoate	2-OXOBUTANOATE	kegg:C00109	0.928571
_510CH2THF			0.695652
CoA	CO-A	kegg:C00010	1
DLactate	D-LACTATE	kegg:C00256	0.941176
_2A3OxoBAc	A-3-OXO-ACID	kegg:C01656	0.666667
Propanoate	PROPIONATE	kegg:D02310	1
PO4	PROGESTERONE	kegg:D00066	0.8
Fum	FUM	kegg:D02308	1
ATP	ATP	kegg:D08646	1
Acetyladenylate	ACETYL_AMP	kegg:C05993	1
Propanoylphosphate	PROPIONYL-P	kegg:C02876	0.972973
CitrateHCT	CIT	kegg:D00037	0.823529
AcCoA	ACETYL-COA	kegg:C00024	1
H2O	OH	kegg:C01328	1
GcvHSaminomethylN6dihydrolipoylLlysine		kegg:C01242	0.8

## Sheet: Manually corrected annotations
Given ID	Display Name	Annotated Identities	Confidence Score
Oxa	OXALOACETATE	kegg:C00036	1
Pyr	PYRUVATE	kegg:C00022	1
PEP	PHOSPHO-ENOL-PYRUVATE	kegg:C00074	1
aKG	2-KETOGLUTARATE	kegg:C00026	1
GlutarylCoA	GLUTARYL-COA	kegg:C00527	0.956522
Glyox	GLYOX	kegg:C00048	1
MaloCoA	MALONYL-COA	kegg:C00083	0.923077
THMPT	TETRAHYDROMETHANOPTERIN	kegg:C01217	1
SDLactoylglutathione	S-LACTOYL-GLUTATHIONE	kegg:C03451	0.952381
Glycine	GLY	kegg:D00011	1
Succinate	SUC	kegg:C00042	1
Isocitrate	ISOCITRATE	kegg:C00311	1
Formate	FORMATE	kegg:C00058	1
_2Oxoadipate	2K-ADIPATE	kegg:C00322	0.916667
PPi	PPI	kegg:C00013	1
Mal	MAL	kegg:C00149	1
NADPH	NADPH	kegg:C00005	1
Citrate	CIT	kegg:D00037	1
Acetate	ACET	kegg:D00010	1
SucCoA	SUC-COA	kegg:C00091	1
Oxalosuccinicacid	OXALO-SUCCINATE	kegg:C05379	0.971429
Acetaldehyde	ACETALD	kegg:C00084	1
Ubiquinone	Ubiquinones	kegg:C00399	1
_3AMP	CPD-3706	kegg:C01367	0.888889
PropaCoA	PROPIONYL-COA	kegg:C00100	0.875
S2Acetolactate	2-ACETOLACTATE	kegg:C00900	0.933333
cAcon	CIS-ACONITATE	kegg:C00417	0.8
_510MTHMPT	5,10-METHYLENETETRAHYDROMETHANOPTERIN	kegg:C04377	0.666667
AMP	AMP	kegg:D02769	1
ADP	ADP	kegg:G11113	1
H	PROTON	kegg:C00080	1
THF	THF	kegg:C00101	1
Ethanol	ETOH	kegg:D06542	1
CO2	CARBON-DIOXIDE	kegg:D00004	1
NAD	NAD	kegg:D00002	1
NADP	NADP	kegg:C00006	1
Serine	SER	kegg:C00716	1
GSH	GLUTATHIONE	kegg:D00014	1
Itaconate	ITACONATE	kegg:C00490	1
S2Aceto2hydroxybutanoate	2-ACETO-2-HYDROXYBUTANOATE	kegg:C00659	0.923077
NH3	AMMONIA	kegg:C01342	1
Dihydrolipoylprotein	DIHYDROLIPOYLPROTEIN	kegg:C02972	1
NADH	NADH	kegg:C00004	1
LipoylP	LIPOYLPROTEIN	kegg:C02051	0.823529
_5GlutCys	5-L-GLUTAMYL-L-CYSTEINE	kegg:C00669	0.8
QH2	Ubiquinols	kegg:C00390	1
ItaconylCoA	CPD-1137	kegg:C00531	0.956522
Acetylphosphate	ACETYL-P	kegg:C00227	1
_2Oxobutanoate	2-OXOBUTANOATE	kegg:C00109	0.928571
_510CH2THF	5,10-METHYLENETETRAHYDROFOLATE	kegg:C00143	0.695652
CoA	CO-A	kegg:C00010	1
DLactate	D-LACTATE	kegg:C00256	0.941176
_2A3OxoBAc	A-3-OXO-ACID	kegg:C01656	0.666667
Propanoate	PROPIONATE	kegg:D02310	1
PO4	ORTHOPHOSPHATE	kegg:C00009	0.8
Fum	FUM	kegg:D02308	1
ATP	ATP	kegg:D08646	1
Acetyladenylate	ACETYL_AMP	kegg:C05993	1
Propanoylphosphate	PROPIONYL-P	kegg:C02876	0.972973
CitrateHCT	HYDROXYCITRATE	kegg:C22932	0.823529
AcCoA	ACETYL-COA	kegg:C00024	1
H2O	H2O	kegg:C00001	1
GcvHSaminomethylN6dihydrolipoylLlysine	[GCVH]-S-AMINOMETHYL-N6-DIHYDROLIPOYL-L-LYSINE	kegg:C01242	0.8
