# Supplementary material for: A standardized workflow for kinetic metabolic model curation and dissemination
Source: PLoS Comput Biol. 2026 Apr 20;22(4):e1014227. doi: 10.1371/journal.pcbi.1014227 (PMC13132423; doi:10.1371/journal.pcbi.1014227)
Supplement: S6 File — (SBML) [file pcbi.1014227.s006.sbml]

<?xml version="1.0" encoding="UTF-8"?>
<sbml xmlns="http://www.sbml.org/sbml/level3/version2/core" xmlns:layout="http://www.sbml.org/sbml/level3/version1/layout/version1" xmlns:render="http://www.sbml.org/sbml/level3/version1/render/version1" level="3" version="2" layout:required="false" render:required="false">
  <model metaid="__main" id="__main">
    <listOfCompartments>
      <compartment sboTerm="SBO:0000410" id="default_compartment" spatialDimensions="3" size="1" constant="true"/>
    </listOfCompartments>
    <listOfSpecies>
      <species metaid="__main.cAcon" id="cAcon" name="CIS-ACONITATE" compartment="default_compartment" hasOnlySubstanceUnits="false" boundaryCondition="false" constant="false">
        <annotation>
          <rdf:RDF xmlns:rdf="http://www.w3.org/1999/02/22-rdf-syntax-ns#" xmlns:dcterms="http://purl.org/dc/terms/" xmlns:vCard="http://www.w3.org/2001/vcard-rdf/3.0#" xmlns:vCard4="http://www.w3.org/2006/vcard/ns#" xmlns:bqbiol="http://biomodels.net/biology-qualifiers/" xmlns:bqmodel="http://biomodels.net/model-qualifiers/">
            <rdf:Description rdf:about="#__main.cAcon">
              <bqbiol:is>
                <rdf:Bag>
                  <rdf:li rdf:resource="http://identifiers.org/kegg/C00417"/>
                </rdf:Bag>
              </bqbiol:is>
            </rdf:Description>
          </rdf:RDF>
        </annotation>
      </species>
      <species metaid="__main._510CH2THF" id="_510CH2THF" name="5,10-METHYLENETETRAHYDROFOLATE" compartment="default_compartment" hasOnlySubstanceUnits="false" boundaryCondition="false" constant="false">
        <annotation>
          <rdf:RDF xmlns:rdf="http://www.w3.org/1999/02/22-rdf-syntax-ns#" xmlns:dcterms="http://purl.org/dc/terms/" xmlns:vCard="http://www.w3.org/2001/vcard-rdf/3.0#" xmlns:vCard4="http://www.w3.org/2006/vcard/ns#" xmlns:bqbiol="http://biomodels.net/biology-qualifiers/" xmlns:bqmodel="http://biomodels.net/model-qualifiers/">
            <rdf:Description rdf:about="#__main._510CH2THF">
              <bqbiol:is>
                <rdf:Bag>
                  <rdf:li rdf:resource="http://identifiers.org/kegg/C00143"/>
                </rdf:Bag>
              </bqbiol:is>
            </rdf:Description>
          </rdf:RDF>
        </annotation>
      </species>
      <species metaid="__main._3AMP" id="_3AMP" name="CPD-3706" compartment="default_compartment" hasOnlySubstanceUnits="false" boundaryCondition="false" constant="false">
        <annotation>
          <rdf:RDF xmlns:rdf="http://www.w3.org/1999/02/22-rdf-syntax-ns#" xmlns:dcterms="http://purl.org/dc/terms/" xmlns:vCard="http://www.w3.org/2001/vcard-rdf/3.0#" xmlns:vCard4="http://www.w3.org/2006/vcard/ns#" xmlns:bqbiol="http://biomodels.net/biology-qualifiers/" xmlns:bqmodel="http://biomodels.net/model-qualifiers/">
            <rdf:Description rdf:about="#__main._3AMP">
              <bqbiol:is>
                <rdf:Bag>
                  <rdf:li rdf:resource="http://identifiers.org/kegg/C01367"/>
                </rdf:Bag>
              </bqbiol:is>
            </rdf:Description>
          </rdf:RDF>
        </annotation>
      </species>
      <species metaid="__main.H2O" id="H2O" compartment="default_compartment" hasOnlySubstanceUnits="false" boundaryCondition="false" constant="false">
        <annotation>
          <rdf:RDF xmlns:rdf="http://www.w3.org/1999/02/22-rdf-syntax-ns#" xmlns:dcterms="http://purl.org/dc/terms/" xmlns:vCard="http://www.w3.org/2001/vcard-rdf/3.0#" xmlns:vCard4="http://www.w3.org/2006/vcard/ns#" xmlns:bqbiol="http://biomodels.net/biology-qualifiers/" xmlns:bqmodel="http://biomodels.net/model-qualifiers/">
            <rdf:Description rdf:about="#__main.H2O">
              <bqbiol:is>
                <rdf:Bag>
                  <rdf:li rdf:resource="http://identifiers.org/kegg/C00001"/>
                </rdf:Bag>
              </bqbiol:is>
            </rdf:Description>
          </rdf:RDF>
        </annotation>
      </species>
      <species metaid="__main.SDLactoylglutathione" id="SDLactoylglutathione" name="S-LACTOYL-GLUTATHIONE" compartment="default_compartment" hasOnlySubstanceUnits="false" boundaryCondition="false" constant="false">
        <annotation>
          <rdf:RDF xmlns:rdf="http://www.w3.org/1999/02/22-rdf-syntax-ns#" xmlns:dcterms="http://purl.org/dc/terms/" xmlns:vCard="http://www.w3.org/2001/vcard-rdf/3.0#" xmlns:vCard4="http://www.w3.org/2006/vcard/ns#" xmlns:bqbiol="http://biomodels.net/biology-qualifiers/" xmlns:bqmodel="http://biomodels.net/model-qualifiers/">
            <rdf:Description rdf:about="#__main.SDLactoylglutathione">
              <bqbiol:is>
                <rdf:Bag>
                  <rdf:li rdf:resource="http://identifiers.org/kegg/C03451"/>
                </rdf:Bag>
              </bqbiol:is>
            </rdf:Description>
          </rdf:RDF>
        </annotation>
      </species>
      <species metaid="__main.Acetylphosphate" id="Acetylphosphate" name="ACETYL-P" compartment="default_compartment" hasOnlySubstanceUnits="false" boundaryCondition="false" constant="false">
        <annotation>
          <rdf:RDF xmlns:rdf="http://www.w3.org/1999/02/22-rdf-syntax-ns#" xmlns:dcterms="http://purl.org/dc/terms/" xmlns:vCard="http://www.w3.org/2001/vcard-rdf/3.0#" xmlns:vCard4="http://www.w3.org/2006/vcard/ns#" xmlns:bqbiol="http://biomodels.net/biology-qualifiers/" xmlns:bqmodel="http://biomodels.net/model-qualifiers/">
            <rdf:Description rdf:about="#__main.Acetylphosphate">
              <bqbiol:is>
                <rdf:Bag>
                  <rdf:li rdf:resource="http://identifiers.org/kegg/C00227"/>
                </rdf:Bag>
              </bqbiol:is>
            </rdf:Description>
          </rdf:RDF>
        </annotation>
      </species>
      <species metaid="__main.Propanoylphosphate" id="Propanoylphosphate" name="PROPIONYL-P" compartment="default_compartment" hasOnlySubstanceUnits="false" boundaryCondition="false" constant="false">
        <annotation>
          <rdf:RDF xmlns:rdf="http://www.w3.org/1999/02/22-rdf-syntax-ns#" xmlns:dcterms="http://purl.org/dc/terms/" xmlns:vCard="http://www.w3.org/2001/vcard-rdf/3.0#" xmlns:vCard4="http://www.w3.org/2006/vcard/ns#" xmlns:bqbiol="http://biomodels.net/biology-qualifiers/" xmlns:bqmodel="http://biomodels.net/model-qualifiers/">
            <rdf:Description rdf:about="#__main.Propanoylphosphate">
              <bqbiol:is>
                <rdf:Bag>
                  <rdf:li rdf:resource="http://identifiers.org/kegg/C02876"/>
                </rdf:Bag>
              </bqbiol:is>
            </rdf:Description>
          </rdf:RDF>
        </annotation>
      </species>
      <species metaid="__main.Itaconate" id="Itaconate" name="ITACONATE" compartment="default_compartment" hasOnlySubstanceUnits="false" boundaryCondition="false" constant="false">
        <annotation>
          <rdf:RDF xmlns:rdf="http://www.w3.org/1999/02/22-rdf-syntax-ns#" xmlns:dcterms="http://purl.org/dc/terms/" xmlns:vCard="http://www.w3.org/2001/vcard-rdf/3.0#" xmlns:vCard4="http://www.w3.org/2006/vcard/ns#" xmlns:bqbiol="http://biomodels.net/biology-qualifiers/" xmlns:bqmodel="http://biomodels.net/model-qualifiers/">
            <rdf:Description rdf:about="#__main.Itaconate">
              <bqbiol:is>
                <rdf:Bag>
                  <rdf:li rdf:resource="http://identifiers.org/kegg/C00490"/>
                </rdf:Bag>
              </bqbiol:is>
            </rdf:Description>
          </rdf:RDF>
        </annotation>
      </species>
      <species metaid="__main.QH2" id="QH2" name="Ubiquinols" compartment="default_compartment" hasOnlySubstanceUnits="false" boundaryCondition="false" constant="false">
        <annotation>
          <rdf:RDF xmlns:rdf="http://www.w3.org/1999/02/22-rdf-syntax-ns#" xmlns:dcterms="http://purl.org/dc/terms/" xmlns:vCard="http://www.w3.org/2001/vcard-rdf/3.0#" xmlns:vCard4="http://www.w3.org/2006/vcard/ns#" xmlns:bqbiol="http://biomodels.net/biology-qualifiers/" xmlns:bqmodel="http://biomodels.net/model-qualifiers/">
            <rdf:Description rdf:about="#__main.QH2">
              <bqbiol:is>
                <rdf:Bag>
                  <rdf:li rdf:resource="http://identifiers.org/kegg/C00390"/>
                </rdf:Bag>
              </bqbiol:is>
            </rdf:Description>
          </rdf:RDF>
        </annotation>
      </species>
      <species metaid="__main.NH3" id="NH3" name="AMMONIA" compartment="default_compartment" hasOnlySubstanceUnits="false" boundaryCondition="false" constant="false">
        <annotation>
          <rdf:RDF xmlns:rdf="http://www.w3.org/1999/02/22-rdf-syntax-ns#" xmlns:dcterms="http://purl.org/dc/terms/" xmlns:vCard="http://www.w3.org/2001/vcard-rdf/3.0#" xmlns:vCard4="http://www.w3.org/2006/vcard/ns#" xmlns:bqbiol="http://biomodels.net/biology-qualifiers/" xmlns:bqmodel="http://biomodels.net/model-qualifiers/">
            <rdf:Description rdf:about="#__main.NH3">
              <bqbiol:is>
                <rdf:Bag>
                  <rdf:li rdf:resource="http://identifiers.org/kegg/C01342"/>
                </rdf:Bag>
              </bqbiol:is>
            </rdf:Description>
          </rdf:RDF>
        </annotation>
      </species>
      <species metaid="__main.Ethanol" id="Ethanol" name="ETOH" compartment="default_compartment" hasOnlySubstanceUnits="false" boundaryCondition="false" constant="false">
        <annotation>
          <rdf:RDF xmlns:rdf="http://www.w3.org/1999/02/22-rdf-syntax-ns#" xmlns:dcterms="http://purl.org/dc/terms/" xmlns:vCard="http://www.w3.org/2001/vcard-rdf/3.0#" xmlns:vCard4="http://www.w3.org/2006/vcard/ns#" xmlns:bqbiol="http://biomodels.net/biology-qualifiers/" xmlns:bqmodel="http://biomodels.net/model-qualifiers/">
            <rdf:Description rdf:about="#__main.Ethanol">
              <bqbiol:is>
                <rdf:Bag>
                  <rdf:li rdf:resource="http://identifiers.org/kegg/D06542"/>
                </rdf:Bag>
              </bqbiol:is>
            </rdf:Description>
          </rdf:RDF>
        </annotation>
      </species>
      <species metaid="__main.Dihydrolipoylprotein" id="Dihydrolipoylprotein" name="DIHYDROLIPOYLPROTEIN" compartment="default_compartment" hasOnlySubstanceUnits="false" boundaryCondition="false" constant="false">
        <annotation>
          <rdf:RDF xmlns:rdf="http://www.w3.org/1999/02/22-rdf-syntax-ns#" xmlns:dcterms="http://purl.org/dc/terms/" xmlns:vCard="http://www.w3.org/2001/vcard-rdf/3.0#" xmlns:vCard4="http://www.w3.org/2006/vcard/ns#" xmlns:bqbiol="http://biomodels.net/biology-qualifiers/" xmlns:bqmodel="http://biomodels.net/model-qualifiers/">
            <rdf:Description rdf:about="#__main.Dihydrolipoylprotein">
              <bqbiol:is>
                <rdf:Bag>
                  <rdf:li rdf:resource="http://identifiers.org/kegg/C02972"/>
                </rdf:Bag>
              </bqbiol:is>
            </rdf:Description>
          </rdf:RDF>
        </annotation>
      </species>
      <species metaid="__main.aKG" id="aKG" name="2-KETOGLUTARATE" compartment="default_compartment" hasOnlySubstanceUnits="false" boundaryCondition="false" constant="false">
        <annotation>
          <rdf:RDF xmlns:rdf="http://www.w3.org/1999/02/22-rdf-syntax-ns#" xmlns:dcterms="http://purl.org/dc/terms/" xmlns:vCard="http://www.w3.org/2001/vcard-rdf/3.0#" xmlns:vCard4="http://www.w3.org/2006/vcard/ns#" xmlns:bqbiol="http://biomodels.net/biology-qualifiers/" xmlns:bqmodel="http://biomodels.net/model-qualifiers/">
            <rdf:Description rdf:about="#__main.aKG">
              <bqbiol:is>
                <rdf:Bag>
                  <rdf:li rdf:resource="http://identifiers.org/kegg/C00026"/>
                </rdf:Bag>
              </bqbiol:is>
            </rdf:Description>
          </rdf:RDF>
        </annotation>
      </species>
      <species metaid="__main.AMP" id="AMP" compartment="default_compartment" hasOnlySubstanceUnits="false" boundaryCondition="false" constant="false">
        <annotation>
          <rdf:RDF xmlns:rdf="http://www.w3.org/1999/02/22-rdf-syntax-ns#" xmlns:dcterms="http://purl.org/dc/terms/" xmlns:vCard="http://www.w3.org/2001/vcard-rdf/3.0#" xmlns:vCard4="http://www.w3.org/2006/vcard/ns#" xmlns:bqbiol="http://biomodels.net/biology-qualifiers/" xmlns:bqmodel="http://biomodels.net/model-qualifiers/">
            <rdf:Description rdf:about="#__main.AMP">
              <bqbiol:is>
                <rdf:Bag>
                  <rdf:li rdf:resource="http://identifiers.org/kegg/D02769"/>
                </rdf:Bag>
              </bqbiol:is>
            </rdf:Description>
          </rdf:RDF>
        </annotation>
      </species>
      <species metaid="__main.Isocitrate" id="Isocitrate" name="ISOCITRATE" compartment="default_compartment" hasOnlySubstanceUnits="false" boundaryCondition="false" constant="false">
        <annotation>
          <rdf:RDF xmlns:rdf="http://www.w3.org/1999/02/22-rdf-syntax-ns#" xmlns:dcterms="http://purl.org/dc/terms/" xmlns:vCard="http://www.w3.org/2001/vcard-rdf/3.0#" xmlns:vCard4="http://www.w3.org/2006/vcard/ns#" xmlns:bqbiol="http://biomodels.net/biology-qualifiers/" xmlns:bqmodel="http://biomodels.net/model-qualifiers/">
            <rdf:Description rdf:about="#__main.Isocitrate">
              <bqbiol:is>
                <rdf:Bag>
                  <rdf:li rdf:resource="http://identifiers.org/kegg/C00311"/>
                </rdf:Bag>
              </bqbiol:is>
            </rdf:Description>
          </rdf:RDF>
        </annotation>
      </species>
      <species metaid="__main.THF" id="THF" compartment="default_compartment" hasOnlySubstanceUnits="false" boundaryCondition="false" constant="false">
        <annotation>
          <rdf:RDF xmlns:rdf="http://www.w3.org/1999/02/22-rdf-syntax-ns#" xmlns:dcterms="http://purl.org/dc/terms/" xmlns:vCard="http://www.w3.org/2001/vcard-rdf/3.0#" xmlns:vCard4="http://www.w3.org/2006/vcard/ns#" xmlns:bqbiol="http://biomodels.net/biology-qualifiers/" xmlns:bqmodel="http://biomodels.net/model-qualifiers/">
            <rdf:Description rdf:about="#__main.THF">
              <bqbiol:is>
                <rdf:Bag>
                  <rdf:li rdf:resource="http://identifiers.org/kegg/C00101"/>
                </rdf:Bag>
              </bqbiol:is>
            </rdf:Description>
          </rdf:RDF>
        </annotation>
      </species>
      <species metaid="__main.NADP" id="NADP" compartment="default_compartment" hasOnlySubstanceUnits="false" boundaryCondition="false" constant="false">
        <annotation>
          <rdf:RDF xmlns:rdf="http://www.w3.org/1999/02/22-rdf-syntax-ns#" xmlns:dcterms="http://purl.org/dc/terms/" xmlns:vCard="http://www.w3.org/2001/vcard-rdf/3.0#" xmlns:vCard4="http://www.w3.org/2006/vcard/ns#" xmlns:bqbiol="http://biomodels.net/biology-qualifiers/" xmlns:bqmodel="http://biomodels.net/model-qualifiers/">
            <rdf:Description rdf:about="#__main.NADP">
              <bqbiol:is>
                <rdf:Bag>
                  <rdf:li rdf:resource="http://identifiers.org/kegg/C00006"/>
                </rdf:Bag>
              </bqbiol:is>
            </rdf:Description>
          </rdf:RDF>
        </annotation>
      </species>
      <species metaid="__main.Acetate" id="Acetate" name="ACET" compartment="default_compartment" hasOnlySubstanceUnits="false" boundaryCondition="false" constant="false">
        <annotation>
          <rdf:RDF xmlns:rdf="http://www.w3.org/1999/02/22-rdf-syntax-ns#" xmlns:dcterms="http://purl.org/dc/terms/" xmlns:vCard="http://www.w3.org/2001/vcard-rdf/3.0#" xmlns:vCard4="http://www.w3.org/2006/vcard/ns#" xmlns:bqbiol="http://biomodels.net/biology-qualifiers/" xmlns:bqmodel="http://biomodels.net/model-qualifiers/">
            <rdf:Description rdf:about="#__main.Acetate">
              <bqbiol:is>
                <rdf:Bag>
                  <rdf:li rdf:resource="http://identifiers.org/kegg/D00010"/>
                </rdf:Bag>
              </bqbiol:is>
            </rdf:Description>
          </rdf:RDF>
        </annotation>
      </species>
      <species metaid="__main.Ubiquinone" id="Ubiquinone" name="Ubiquinones" compartment="default_compartment" hasOnlySubstanceUnits="false" boundaryCondition="false" constant="false">
        <annotation>
          <rdf:RDF xmlns:rdf="http://www.w3.org/1999/02/22-rdf-syntax-ns#" xmlns:dcterms="http://purl.org/dc/terms/" xmlns:vCard="http://www.w3.org/2001/vcard-rdf/3.0#" xmlns:vCard4="http://www.w3.org/2006/vcard/ns#" xmlns:bqbiol="http://biomodels.net/biology-qualifiers/" xmlns:bqmodel="http://biomodels.net/model-qualifiers/">
            <rdf:Description rdf:about="#__main.Ubiquinone">
              <bqbiol:is>
                <rdf:Bag>
                  <rdf:li rdf:resource="http://identifiers.org/kegg/C00399"/>
                </rdf:Bag>
              </bqbiol:is>
            </rdf:Description>
          </rdf:RDF>
        </annotation>
      </species>
      <species metaid="__main.Glycine" id="Glycine" name="GLY" compartment="default_compartment" hasOnlySubstanceUnits="false" boundaryCondition="false" constant="false">
        <annotation>
          <rdf:RDF xmlns:rdf="http://www.w3.org/1999/02/22-rdf-syntax-ns#" xmlns:dcterms="http://purl.org/dc/terms/" xmlns:vCard="http://www.w3.org/2001/vcard-rdf/3.0#" xmlns:vCard4="http://www.w3.org/2006/vcard/ns#" xmlns:bqbiol="http://biomodels.net/biology-qualifiers/" xmlns:bqmodel="http://biomodels.net/model-qualifiers/">
            <rdf:Description rdf:about="#__main.Glycine">
              <bqbiol:is>
                <rdf:Bag>
                  <rdf:li rdf:resource="http://identifiers.org/kegg/D00011"/>
                </rdf:Bag>
              </bqbiol:is>
            </rdf:Description>
          </rdf:RDF>
        </annotation>
      </species>
      <species metaid="__main.THMPT" id="THMPT" name="TETRAHYDROMETHANOPTERIN" compartment="default_compartment" hasOnlySubstanceUnits="false" boundaryCondition="false" constant="false">
        <annotation>
          <rdf:RDF xmlns:rdf="http://www.w3.org/1999/02/22-rdf-syntax-ns#" xmlns:dcterms="http://purl.org/dc/terms/" xmlns:vCard="http://www.w3.org/2001/vcard-rdf/3.0#" xmlns:vCard4="http://www.w3.org/2006/vcard/ns#" xmlns:bqbiol="http://biomodels.net/biology-qualifiers/" xmlns:bqmodel="http://biomodels.net/model-qualifiers/">
            <rdf:Description rdf:about="#__main.THMPT">
              <bqbiol:is>
                <rdf:Bag>
                  <rdf:li rdf:resource="http://identifiers.org/kegg/C01217"/>
                </rdf:Bag>
              </bqbiol:is>
            </rdf:Description>
          </rdf:RDF>
        </annotation>
      </species>
      <species metaid="__main._2Oxoadipate" id="_2Oxoadipate" name="2K-ADIPATE" compartment="default_compartment" hasOnlySubstanceUnits="false" boundaryCondition="false" constant="false">
        <annotation>
          <rdf:RDF xmlns:rdf="http://www.w3.org/1999/02/22-rdf-syntax-ns#" xmlns:dcterms="http://purl.org/dc/terms/" xmlns:vCard="http://www.w3.org/2001/vcard-rdf/3.0#" xmlns:vCard4="http://www.w3.org/2006/vcard/ns#" xmlns:bqbiol="http://biomodels.net/biology-qualifiers/" xmlns:bqmodel="http://biomodels.net/model-qualifiers/">
            <rdf:Description rdf:about="#__main._2Oxoadipate">
              <bqbiol:is>
                <rdf:Bag>
                  <rdf:li rdf:resource="http://identifiers.org/kegg/C00322"/>
                </rdf:Bag>
              </bqbiol:is>
            </rdf:Description>
          </rdf:RDF>
        </annotation>
      </species>
      <species metaid="__main._2A3OxoBAc" id="_2A3OxoBAc" name="A-3-OXO-ACID" compartment="default_compartment" hasOnlySubstanceUnits="false" boundaryCondition="false" constant="false">
        <annotation>
          <rdf:RDF xmlns:rdf="http://www.w3.org/1999/02/22-rdf-syntax-ns#" xmlns:dcterms="http://purl.org/dc/terms/" xmlns:vCard="http://www.w3.org/2001/vcard-rdf/3.0#" xmlns:vCard4="http://www.w3.org/2006/vcard/ns#" xmlns:bqbiol="http://biomodels.net/biology-qualifiers/" xmlns:bqmodel="http://biomodels.net/model-qualifiers/">
            <rdf:Description rdf:about="#__main._2A3OxoBAc">
              <bqbiol:is>
                <rdf:Bag>
                  <rdf:li rdf:resource="http://identifiers.org/kegg/C01656"/>
                </rdf:Bag>
              </bqbiol:is>
            </rdf:Description>
          </rdf:RDF>
        </annotation>
      </species>
      <species metaid="__main.SucCoA" id="SucCoA" name="SUC-COA" compartment="default_compartment" hasOnlySubstanceUnits="false" boundaryCondition="false" constant="false">
        <annotation>
          <rdf:RDF xmlns:rdf="http://www.w3.org/1999/02/22-rdf-syntax-ns#" xmlns:dcterms="http://purl.org/dc/terms/" xmlns:vCard="http://www.w3.org/2001/vcard-rdf/3.0#" xmlns:vCard4="http://www.w3.org/2006/vcard/ns#" xmlns:bqbiol="http://biomodels.net/biology-qualifiers/" xmlns:bqmodel="http://biomodels.net/model-qualifiers/">
            <rdf:Description rdf:about="#__main.SucCoA">
              <bqbiol:is>
                <rdf:Bag>
                  <rdf:li rdf:resource="http://identifiers.org/kegg/C00091"/>
                </rdf:Bag>
              </bqbiol:is>
            </rdf:Description>
          </rdf:RDF>
        </annotation>
      </species>
      <species metaid="__main.NADPH" id="NADPH" compartment="default_compartment" hasOnlySubstanceUnits="false" boundaryCondition="false" constant="false">
        <annotation>
          <rdf:RDF xmlns:rdf="http://www.w3.org/1999/02/22-rdf-syntax-ns#" xmlns:dcterms="http://purl.org/dc/terms/" xmlns:vCard="http://www.w3.org/2001/vcard-rdf/3.0#" xmlns:vCard4="http://www.w3.org/2006/vcard/ns#" xmlns:bqbiol="http://biomodels.net/biology-qualifiers/" xmlns:bqmodel="http://biomodels.net/model-qualifiers/">
            <rdf:Description rdf:about="#__main.NADPH">
              <bqbiol:is>
                <rdf:Bag>
                  <rdf:li rdf:resource="http://identifiers.org/kegg/C00005"/>
                </rdf:Bag>
              </bqbiol:is>
            </rdf:Description>
          </rdf:RDF>
        </annotation>
      </species>
      <species metaid="__main.Propanoate" id="Propanoate" name="PROPIONATE" compartment="default_compartment" hasOnlySubstanceUnits="false" boundaryCondition="false" constant="false">
        <annotation>
          <rdf:RDF xmlns:rdf="http://www.w3.org/1999/02/22-rdf-syntax-ns#" xmlns:dcterms="http://purl.org/dc/terms/" xmlns:vCard="http://www.w3.org/2001/vcard-rdf/3.0#" xmlns:vCard4="http://www.w3.org/2006/vcard/ns#" xmlns:bqbiol="http://biomodels.net/biology-qualifiers/" xmlns:bqmodel="http://biomodels.net/model-qualifiers/">
            <rdf:Description rdf:about="#__main.Propanoate">
              <bqbiol:is>
                <rdf:Bag>
                  <rdf:li rdf:resource="http://identifiers.org/kegg/D02310"/>
                </rdf:Bag>
              </bqbiol:is>
            </rdf:Description>
          </rdf:RDF>
        </annotation>
      </species>
      <species metaid="__main.NAD" id="NAD" compartment="default_compartment" hasOnlySubstanceUnits="false" boundaryCondition="false" constant="false">
        <annotation>
          <rdf:RDF xmlns:rdf="http://www.w3.org/1999/02/22-rdf-syntax-ns#" xmlns:dcterms="http://purl.org/dc/terms/" xmlns:vCard="http://www.w3.org/2001/vcard-rdf/3.0#" xmlns:vCard4="http://www.w3.org/2006/vcard/ns#" xmlns:bqbiol="http://biomodels.net/biology-qualifiers/" xmlns:bqmodel="http://biomodels.net/model-qualifiers/">
            <rdf:Description rdf:about="#__main.NAD">
              <bqbiol:is>
                <rdf:Bag>
                  <rdf:li rdf:resource="http://identifiers.org/kegg/D00002"/>
                </rdf:Bag>
              </bqbiol:is>
            </rdf:Description>
          </rdf:RDF>
        </annotation>
      </species>
      <species metaid="__main.CoA" id="CoA" name="CO-A" compartment="default_compartment" hasOnlySubstanceUnits="false" boundaryCondition="false" constant="false">
        <annotation>
          <rdf:RDF xmlns:rdf="http://www.w3.org/1999/02/22-rdf-syntax-ns#" xmlns:dcterms="http://purl.org/dc/terms/" xmlns:vCard="http://www.w3.org/2001/vcard-rdf/3.0#" xmlns:vCard4="http://www.w3.org/2006/vcard/ns#" xmlns:bqbiol="http://biomodels.net/biology-qualifiers/" xmlns:bqmodel="http://biomodels.net/model-qualifiers/">
            <rdf:Description rdf:about="#__main.CoA">
              <bqbiol:is>
                <rdf:Bag>
                  <rdf:li rdf:resource="http://identifiers.org/kegg/C00010"/>
                </rdf:Bag>
              </bqbiol:is>
            </rdf:Description>
          </rdf:RDF>
        </annotation>
      </species>
      <species metaid="__main.Oxa" id="Oxa" name="OXALOACETATE" compartment="default_compartment" hasOnlySubstanceUnits="false" boundaryCondition="false" constant="false">
        <annotation>
          <rdf:RDF xmlns:rdf="http://www.w3.org/1999/02/22-rdf-syntax-ns#" xmlns:dcterms="http://purl.org/dc/terms/" xmlns:vCard="http://www.w3.org/2001/vcard-rdf/3.0#" xmlns:vCard4="http://www.w3.org/2006/vcard/ns#" xmlns:bqbiol="http://biomodels.net/biology-qualifiers/" xmlns:bqmodel="http://biomodels.net/model-qualifiers/">
            <rdf:Description rdf:about="#__main.Oxa">
              <bqbiol:is>
                <rdf:Bag>
                  <rdf:li rdf:resource="http://identifiers.org/kegg/C00036"/>
                </rdf:Bag>
              </bqbiol:is>
            </rdf:Description>
          </rdf:RDF>
        </annotation>
      </species>
      <species metaid="__main.S2Aceto2hydroxybutanoate" id="S2Aceto2hydroxybutanoate" name="2-ACETO-2-HYDROXYBUTANOATE" compartment="default_compartment" hasOnlySubstanceUnits="false" boundaryCondition="false" constant="false">
        <annotation>
          <rdf:RDF xmlns:rdf="http://www.w3.org/1999/02/22-rdf-syntax-ns#" xmlns:dcterms="http://purl.org/dc/terms/" xmlns:vCard="http://www.w3.org/2001/vcard-rdf/3.0#" xmlns:vCard4="http://www.w3.org/2006/vcard/ns#" xmlns:bqbiol="http://biomodels.net/biology-qualifiers/" xmlns:bqmodel="http://biomodels.net/model-qualifiers/">
            <rdf:Description rdf:about="#__main.S2Aceto2hydroxybutanoate">
              <bqbiol:is>
                <rdf:Bag>
                  <rdf:li rdf:resource="http://identifiers.org/kegg/C00659"/>
                </rdf:Bag>
              </bqbiol:is>
            </rdf:Description>
          </rdf:RDF>
        </annotation>
      </species>
      <species metaid="__main.Pyr" id="Pyr" name="PYRUVATE" compartment="default_compartment" hasOnlySubstanceUnits="false" boundaryCondition="false" constant="false">
        <annotation>
          <rdf:RDF xmlns:rdf="http://www.w3.org/1999/02/22-rdf-syntax-ns#" xmlns:dcterms="http://purl.org/dc/terms/" xmlns:vCard="http://www.w3.org/2001/vcard-rdf/3.0#" xmlns:vCard4="http://www.w3.org/2006/vcard/ns#" xmlns:bqbiol="http://biomodels.net/biology-qualifiers/" xmlns:bqmodel="http://biomodels.net/model-qualifiers/">
            <rdf:Description rdf:about="#__main.Pyr">
              <bqbiol:is>
                <rdf:Bag>
                  <rdf:li rdf:resource="http://identifiers.org/kegg/C00022"/>
                </rdf:Bag>
              </bqbiol:is>
            </rdf:Description>
          </rdf:RDF>
        </annotation>
      </species>
      <species metaid="__main._5GlutCys" id="_5GlutCys" name="5-L-GLUTAMYL-L-CYSTEINE" compartment="default_compartment" hasOnlySubstanceUnits="false" boundaryCondition="false" constant="false">
        <annotation>
          <rdf:RDF xmlns:rdf="http://www.w3.org/1999/02/22-rdf-syntax-ns#" xmlns:dcterms="http://purl.org/dc/terms/" xmlns:vCard="http://www.w3.org/2001/vcard-rdf/3.0#" xmlns:vCard4="http://www.w3.org/2006/vcard/ns#" xmlns:bqbiol="http://biomodels.net/biology-qualifiers/" xmlns:bqmodel="http://biomodels.net/model-qualifiers/">
            <rdf:Description rdf:about="#__main._5GlutCys">
              <bqbiol:is>
                <rdf:Bag>
                  <rdf:li rdf:resource="http://identifiers.org/kegg/C00669"/>
                </rdf:Bag>
              </bqbiol:is>
            </rdf:Description>
          </rdf:RDF>
        </annotation>
      </species>
      <species metaid="__main.Citrate" id="Citrate" name="CIT" compartment="default_compartment" hasOnlySubstanceUnits="false" boundaryCondition="false" constant="false">
        <annotation>
          <rdf:RDF xmlns:rdf="http://www.w3.org/1999/02/22-rdf-syntax-ns#" xmlns:dcterms="http://purl.org/dc/terms/" xmlns:vCard="http://www.w3.org/2001/vcard-rdf/3.0#" xmlns:vCard4="http://www.w3.org/2006/vcard/ns#" xmlns:bqbiol="http://biomodels.net/biology-qualifiers/" xmlns:bqmodel="http://biomodels.net/model-qualifiers/">
            <rdf:Description rdf:about="#__main.Citrate">
              <bqbiol:is>
                <rdf:Bag>
                  <rdf:li rdf:resource="http://identifiers.org/kegg/D00037"/>
                </rdf:Bag>
              </bqbiol:is>
            </rdf:Description>
          </rdf:RDF>
        </annotation>
      </species>
      <species metaid="__main.MaloCoA" id="MaloCoA" name="MALONYL-COA" compartment="default_compartment" hasOnlySubstanceUnits="false" boundaryCondition="false" constant="false">
        <annotation>
          <rdf:RDF xmlns:rdf="http://www.w3.org/1999/02/22-rdf-syntax-ns#" xmlns:dcterms="http://purl.org/dc/terms/" xmlns:vCard="http://www.w3.org/2001/vcard-rdf/3.0#" xmlns:vCard4="http://www.w3.org/2006/vcard/ns#" xmlns:bqbiol="http://biomodels.net/biology-qualifiers/" xmlns:bqmodel="http://biomodels.net/model-qualifiers/">
            <rdf:Description rdf:about="#__main.MaloCoA">
              <bqbiol:is>
                <rdf:Bag>
                  <rdf:li rdf:resource="http://identifiers.org/kegg/C00083"/>
                </rdf:Bag>
              </bqbiol:is>
            </rdf:Description>
          </rdf:RDF>
        </annotation>
      </species>
      <species metaid="__main.Serine" id="Serine" name="SER" compartment="default_compartment" hasOnlySubstanceUnits="false" boundaryCondition="false" constant="false">
        <annotation>
          <rdf:RDF xmlns:rdf="http://www.w3.org/1999/02/22-rdf-syntax-ns#" xmlns:dcterms="http://purl.org/dc/terms/" xmlns:vCard="http://www.w3.org/2001/vcard-rdf/3.0#" xmlns:vCard4="http://www.w3.org/2006/vcard/ns#" xmlns:bqbiol="http://biomodels.net/biology-qualifiers/" xmlns:bqmodel="http://biomodels.net/model-qualifiers/">
            <rdf:Description rdf:about="#__main.Serine">
              <bqbiol:is>
                <rdf:Bag>
                  <rdf:li rdf:resource="http://identifiers.org/kegg/C00716"/>
                </rdf:Bag>
              </bqbiol:is>
            </rdf:Description>
          </rdf:RDF>
        </annotation>
      </species>
      <species metaid="__main.PEP" id="PEP" name="PHOSPHO-ENOL-PYRUVATE" compartment="default_compartment" hasOnlySubstanceUnits="false" boundaryCondition="false" constant="false">
        <annotation>
          <rdf:RDF xmlns:rdf="http://www.w3.org/1999/02/22-rdf-syntax-ns#" xmlns:dcterms="http://purl.org/dc/terms/" xmlns:vCard="http://www.w3.org/2001/vcard-rdf/3.0#" xmlns:vCard4="http://www.w3.org/2006/vcard/ns#" xmlns:bqbiol="http://biomodels.net/biology-qualifiers/" xmlns:bqmodel="http://biomodels.net/model-qualifiers/">
            <rdf:Description rdf:about="#__main.PEP">
              <bqbiol:is>
                <rdf:Bag>
                  <rdf:li rdf:resource="http://identifiers.org/kegg/C00074"/>
                </rdf:Bag>
              </bqbiol:is>
            </rdf:Description>
          </rdf:RDF>
        </annotation>
      </species>
      <species metaid="__main.Formate" id="Formate" name="FORMATE" compartment="default_compartment" hasOnlySubstanceUnits="false" boundaryCondition="false" constant="false">
        <annotation>
          <rdf:RDF xmlns:rdf="http://www.w3.org/1999/02/22-rdf-syntax-ns#" xmlns:dcterms="http://purl.org/dc/terms/" xmlns:vCard="http://www.w3.org/2001/vcard-rdf/3.0#" xmlns:vCard4="http://www.w3.org/2006/vcard/ns#" xmlns:bqbiol="http://biomodels.net/biology-qualifiers/" xmlns:bqmodel="http://biomodels.net/model-qualifiers/">
            <rdf:Description rdf:about="#__main.Formate">
              <bqbiol:is>
                <rdf:Bag>
                  <rdf:li rdf:resource="http://identifiers.org/kegg/C00058"/>
                </rdf:Bag>
              </bqbiol:is>
            </rdf:Description>
          </rdf:RDF>
        </annotation>
      </species>
      <species metaid="__main.AcCoA" id="AcCoA" name="ACETYL-COA" compartment="default_compartment" hasOnlySubstanceUnits="false" boundaryCondition="false" constant="false">
        <annotation>
          <rdf:RDF xmlns:rdf="http://www.w3.org/1999/02/22-rdf-syntax-ns#" xmlns:dcterms="http://purl.org/dc/terms/" xmlns:vCard="http://www.w3.org/2001/vcard-rdf/3.0#" xmlns:vCard4="http://www.w3.org/2006/vcard/ns#" xmlns:bqbiol="http://biomodels.net/biology-qualifiers/" xmlns:bqmodel="http://biomodels.net/model-qualifiers/">
            <rdf:Description rdf:about="#__main.AcCoA">
              <bqbiol:is>
                <rdf:Bag>
                  <rdf:li rdf:resource="http://identifiers.org/kegg/C00024"/>
                </rdf:Bag>
              </bqbiol:is>
            </rdf:Description>
          </rdf:RDF>
        </annotation>
      </species>
      <species metaid="__main.ItaconylCoA" id="ItaconylCoA" name="CPD-1137" compartment="default_compartment" hasOnlySubstanceUnits="false" boundaryCondition="false" constant="false">
        <annotation>
          <rdf:RDF xmlns:rdf="http://www.w3.org/1999/02/22-rdf-syntax-ns#" xmlns:dcterms="http://purl.org/dc/terms/" xmlns:vCard="http://www.w3.org/2001/vcard-rdf/3.0#" xmlns:vCard4="http://www.w3.org/2006/vcard/ns#" xmlns:bqbiol="http://biomodels.net/biology-qualifiers/" xmlns:bqmodel="http://biomodels.net/model-qualifiers/">
            <rdf:Description rdf:about="#__main.ItaconylCoA">
              <bqbiol:is>
                <rdf:Bag>
                  <rdf:li rdf:resource="http://identifiers.org/kegg/C00531"/>
                </rdf:Bag>
              </bqbiol:is>
            </rdf:Description>
          </rdf:RDF>
        </annotation>
      </species>
      <species metaid="__main.CO2" id="CO2" name="CARBON-DIOXIDE" compartment="default_compartment" hasOnlySubstanceUnits="false" boundaryCondition="false" constant="false">
        <annotation>
          <rdf:RDF xmlns:rdf="http://www.w3.org/1999/02/22-rdf-syntax-ns#" xmlns:dcterms="http://purl.org/dc/terms/" xmlns:vCard="http://www.w3.org/2001/vcard-rdf/3.0#" xmlns:vCard4="http://www.w3.org/2006/vcard/ns#" xmlns:bqbiol="http://biomodels.net/biology-qualifiers/" xmlns:bqmodel="http://biomodels.net/model-qualifiers/">
            <rdf:Description rdf:about="#__main.CO2">
              <bqbiol:is>
                <rdf:Bag>
                  <rdf:li rdf:resource="http://identifiers.org/kegg/D00004"/>
                </rdf:Bag>
              </bqbiol:is>
            </rdf:Description>
          </rdf:RDF>
        </annotation>
      </species>
      <species metaid="__main.PO4" id="PO4" name="ORTHOPHOSPHATE" compartment="default_compartment" hasOnlySubstanceUnits="false" boundaryCondition="false" constant="false">
        <annotation>
          <rdf:RDF xmlns:rdf="http://www.w3.org/1999/02/22-rdf-syntax-ns#" xmlns:dcterms="http://purl.org/dc/terms/" xmlns:vCard="http://www.w3.org/2001/vcard-rdf/3.0#" xmlns:vCard4="http://www.w3.org/2006/vcard/ns#" xmlns:bqbiol="http://biomodels.net/biology-qualifiers/" xmlns:bqmodel="http://biomodels.net/model-qualifiers/">
            <rdf:Description rdf:about="#__main.PO4">
              <bqbiol:is>
                <rdf:Bag>
                  <rdf:li rdf:resource="http://identifiers.org/kegg/C00009"/>
                </rdf:Bag>
              </bqbiol:is>
            </rdf:Description>
          </rdf:RDF>
        </annotation>
      </species>
      <species metaid="__main.S2Acetolactate" id="S2Acetolactate" name="2-ACETOLACTATE" compartment="default_compartment" hasOnlySubstanceUnits="false" boundaryCondition="false" constant="false">
        <annotation>
          <rdf:RDF xmlns:rdf="http://www.w3.org/1999/02/22-rdf-syntax-ns#" xmlns:dcterms="http://purl.org/dc/terms/" xmlns:vCard="http://www.w3.org/2001/vcard-rdf/3.0#" xmlns:vCard4="http://www.w3.org/2006/vcard/ns#" xmlns:bqbiol="http://biomodels.net/biology-qualifiers/" xmlns:bqmodel="http://biomodels.net/model-qualifiers/">
            <rdf:Description rdf:about="#__main.S2Acetolactate">
              <bqbiol:is>
                <rdf:Bag>
                  <rdf:li rdf:resource="http://identifiers.org/kegg/C00900"/>
                </rdf:Bag>
              </bqbiol:is>
            </rdf:Description>
          </rdf:RDF>
        </annotation>
      </species>
      <species metaid="__main.GcvHSaminomethylN6dihydrolipoylLlysine" id="GcvHSaminomethylN6dihydrolipoylLlysine" name="[GCVH]-S-AMINOMETHYL-N6-DIHYDROLIPOYL-L-LYSINE" compartment="default_compartment" hasOnlySubstanceUnits="false" boundaryCondition="false" constant="false">
        <annotation>
          <rdf:RDF xmlns:rdf="http://www.w3.org/1999/02/22-rdf-syntax-ns#" xmlns:dcterms="http://purl.org/dc/terms/" xmlns:vCard="http://www.w3.org/2001/vcard-rdf/3.0#" xmlns:vCard4="http://www.w3.org/2006/vcard/ns#" xmlns:bqbiol="http://biomodels.net/biology-qualifiers/" xmlns:bqmodel="http://biomodels.net/model-qualifiers/">
            <rdf:Description rdf:about="#__main.GcvHSaminomethylN6dihydrolipoylLlysine">
              <bqbiol:is>
                <rdf:Bag>
                  <rdf:li rdf:resource="http://identifiers.org/kegg/C01242"/>
                </rdf:Bag>
              </bqbiol:is>
            </rdf:Description>
          </rdf:RDF>
        </annotation>
      </species>
      <species metaid="__main._510MTHMPT" id="_510MTHMPT" name="5,10-METHYLENETETRAHYDROMETHANOPTERIN" compartment="default_compartment" hasOnlySubstanceUnits="false" boundaryCondition="false" constant="false">
        <annotation>
          <rdf:RDF xmlns:rdf="http://www.w3.org/1999/02/22-rdf-syntax-ns#" xmlns:dcterms="http://purl.org/dc/terms/" xmlns:vCard="http://www.w3.org/2001/vcard-rdf/3.0#" xmlns:vCard4="http://www.w3.org/2006/vcard/ns#" xmlns:bqbiol="http://biomodels.net/biology-qualifiers/" xmlns:bqmodel="http://biomodels.net/model-qualifiers/">
            <rdf:Description rdf:about="#__main._510MTHMPT">
              <bqbiol:is>
                <rdf:Bag>
                  <rdf:li rdf:resource="http://identifiers.org/kegg/C04377"/>
                </rdf:Bag>
              </bqbiol:is>
            </rdf:Description>
          </rdf:RDF>
        </annotation>
      </species>
      <species metaid="__main.Succinate" id="Succinate" name="SUC" compartment="default_compartment" hasOnlySubstanceUnits="false" boundaryCondition="false" constant="false">
        <annotation>
          <rdf:RDF xmlns:rdf="http://www.w3.org/1999/02/22-rdf-syntax-ns#" xmlns:dcterms="http://purl.org/dc/terms/" xmlns:vCard="http://www.w3.org/2001/vcard-rdf/3.0#" xmlns:vCard4="http://www.w3.org/2006/vcard/ns#" xmlns:bqbiol="http://biomodels.net/biology-qualifiers/" xmlns:bqmodel="http://biomodels.net/model-qualifiers/">
            <rdf:Description rdf:about="#__main.Succinate">
              <bqbiol:is>
                <rdf:Bag>
                  <rdf:li rdf:resource="http://identifiers.org/kegg/C00042"/>
                </rdf:Bag>
              </bqbiol:is>
            </rdf:Description>
          </rdf:RDF>
        </annotation>
      </species>
      <species metaid="__main.GSH" id="GSH" name="GLUTATHIONE" compartment="default_compartment" hasOnlySubstanceUnits="false" boundaryCondition="false" constant="false">
        <annotation>
          <rdf:RDF xmlns:rdf="http://www.w3.org/1999/02/22-rdf-syntax-ns#" xmlns:dcterms="http://purl.org/dc/terms/" xmlns:vCard="http://www.w3.org/2001/vcard-rdf/3.0#" xmlns:vCard4="http://www.w3.org/2006/vcard/ns#" xmlns:bqbiol="http://biomodels.net/biology-qualifiers/" xmlns:bqmodel="http://biomodels.net/model-qualifiers/">
            <rdf:Description rdf:about="#__main.GSH">
              <bqbiol:is>
                <rdf:Bag>
                  <rdf:li rdf:resource="http://identifiers.org/kegg/D00014"/>
                </rdf:Bag>
              </bqbiol:is>
            </rdf:Description>
          </rdf:RDF>
        </annotation>
      </species>
      <species metaid="__main.Mal" id="Mal" name="MAL" compartment="default_compartment" hasOnlySubstanceUnits="false" boundaryCondition="false" constant="false">
        <annotation>
          <rdf:RDF xmlns:rdf="http://www.w3.org/1999/02/22-rdf-syntax-ns#" xmlns:dcterms="http://purl.org/dc/terms/" xmlns:vCard="http://www.w3.org/2001/vcard-rdf/3.0#" xmlns:vCard4="http://www.w3.org/2006/vcard/ns#" xmlns:bqbiol="http://biomodels.net/biology-qualifiers/" xmlns:bqmodel="http://biomodels.net/model-qualifiers/">
            <rdf:Description rdf:about="#__main.Mal">
              <bqbiol:is>
                <rdf:Bag>
                  <rdf:li rdf:resource="http://identifiers.org/kegg/C00149"/>
                </rdf:Bag>
              </bqbiol:is>
            </rdf:Description>
          </rdf:RDF>
        </annotation>
      </species>
      <species metaid="__main.ADP" id="ADP" compartment="default_compartment" hasOnlySubstanceUnits="false" boundaryCondition="false" constant="false">
        <annotation>
          <rdf:RDF xmlns:rdf="http://www.w3.org/1999/02/22-rdf-syntax-ns#" xmlns:dcterms="http://purl.org/dc/terms/" xmlns:vCard="http://www.w3.org/2001/vcard-rdf/3.0#" xmlns:vCard4="http://www.w3.org/2006/vcard/ns#" xmlns:bqbiol="http://biomodels.net/biology-qualifiers/" xmlns:bqmodel="http://biomodels.net/model-qualifiers/">
            <rdf:Description rdf:about="#__main.ADP">
              <bqbiol:is>
                <rdf:Bag>
                  <rdf:li rdf:resource="http://identifiers.org/kegg/G11113"/>
                </rdf:Bag>
              </bqbiol:is>
            </rdf:Description>
          </rdf:RDF>
        </annotation>
      </species>
      <species metaid="__main.PropaCoA" id="PropaCoA" name="PROPIONYL-COA" compartment="default_compartment" hasOnlySubstanceUnits="false" boundaryCondition="false" constant="false">
        <annotation>
          <rdf:RDF xmlns:rdf="http://www.w3.org/1999/02/22-rdf-syntax-ns#" xmlns:dcterms="http://purl.org/dc/terms/" xmlns:vCard="http://www.w3.org/2001/vcard-rdf/3.0#" xmlns:vCard4="http://www.w3.org/2006/vcard/ns#" xmlns:bqbiol="http://biomodels.net/biology-qualifiers/" xmlns:bqmodel="http://biomodels.net/model-qualifiers/">
            <rdf:Description rdf:about="#__main.PropaCoA">
              <bqbiol:is>
                <rdf:Bag>
                  <rdf:li rdf:resource="http://identifiers.org/kegg/C00100"/>
                </rdf:Bag>
              </bqbiol:is>
            </rdf:Description>
          </rdf:RDF>
        </annotation>
      </species>
      <species metaid="__main.GlutarylCoA" id="GlutarylCoA" name="GLUTARYL-COA" compartment="default_compartment" hasOnlySubstanceUnits="false" boundaryCondition="false" constant="false">
        <annotation>
          <rdf:RDF xmlns:rdf="http://www.w3.org/1999/02/22-rdf-syntax-ns#" xmlns:dcterms="http://purl.org/dc/terms/" xmlns:vCard="http://www.w3.org/2001/vcard-rdf/3.0#" xmlns:vCard4="http://www.w3.org/2006/vcard/ns#" xmlns:bqbiol="http://biomodels.net/biology-qualifiers/" xmlns:bqmodel="http://biomodels.net/model-qualifiers/">
            <rdf:Description rdf:about="#__main.GlutarylCoA">
              <bqbiol:is>
                <rdf:Bag>
                  <rdf:li rdf:resource="http://identifiers.org/kegg/C00527"/>
                </rdf:Bag>
              </bqbiol:is>
            </rdf:Description>
          </rdf:RDF>
        </annotation>
      </species>
      <species metaid="__main.NADH" id="NADH" compartment="default_compartment" hasOnlySubstanceUnits="false" boundaryCondition="false" constant="false">
        <annotation>
          <rdf:RDF xmlns:rdf="http://www.w3.org/1999/02/22-rdf-syntax-ns#" xmlns:dcterms="http://purl.org/dc/terms/" xmlns:vCard="http://www.w3.org/2001/vcard-rdf/3.0#" xmlns:vCard4="http://www.w3.org/2006/vcard/ns#" xmlns:bqbiol="http://biomodels.net/biology-qualifiers/" xmlns:bqmodel="http://biomodels.net/model-qualifiers/">
            <rdf:Description rdf:about="#__main.NADH">
              <bqbiol:is>
                <rdf:Bag>
                  <rdf:li rdf:resource="http://identifiers.org/kegg/C00004"/>
                </rdf:Bag>
              </bqbiol:is>
            </rdf:Description>
          </rdf:RDF>
        </annotation>
      </species>
      <species metaid="__main.H" id="H" name="PROTON" compartment="default_compartment" hasOnlySubstanceUnits="false" boundaryCondition="false" constant="false">
        <annotation>
          <rdf:RDF xmlns:rdf="http://www.w3.org/1999/02/22-rdf-syntax-ns#" xmlns:dcterms="http://purl.org/dc/terms/" xmlns:vCard="http://www.w3.org/2001/vcard-rdf/3.0#" xmlns:vCard4="http://www.w3.org/2006/vcard/ns#" xmlns:bqbiol="http://biomodels.net/biology-qualifiers/" xmlns:bqmodel="http://biomodels.net/model-qualifiers/">
            <rdf:Description rdf:about="#__main.H">
              <bqbiol:is>
                <rdf:Bag>
                  <rdf:li rdf:resource="http://identifiers.org/kegg/C00080"/>
                </rdf:Bag>
              </bqbiol:is>
            </rdf:Description>
          </rdf:RDF>
        </annotation>
      </species>
      <species metaid="__main.LipoylP" id="LipoylP" name="LIPOYLPROTEIN" compartment="default_compartment" hasOnlySubstanceUnits="false" boundaryCondition="false" constant="false">
        <annotation>
          <rdf:RDF xmlns:rdf="http://www.w3.org/1999/02/22-rdf-syntax-ns#" xmlns:dcterms="http://purl.org/dc/terms/" xmlns:vCard="http://www.w3.org/2001/vcard-rdf/3.0#" xmlns:vCard4="http://www.w3.org/2006/vcard/ns#" xmlns:bqbiol="http://biomodels.net/biology-qualifiers/" xmlns:bqmodel="http://biomodels.net/model-qualifiers/">
            <rdf:Description rdf:about="#__main.LipoylP">
              <bqbiol:is>
                <rdf:Bag>
                  <rdf:li rdf:resource="http://identifiers.org/kegg/C02051"/>
                </rdf:Bag>
              </bqbiol:is>
            </rdf:Description>
          </rdf:RDF>
        </annotation>
      </species>
      <species metaid="__main.PPi" id="PPi" name="PPI" compartment="default_compartment" hasOnlySubstanceUnits="false" boundaryCondition="false" constant="false">
        <annotation>
          <rdf:RDF xmlns:rdf="http://www.w3.org/1999/02/22-rdf-syntax-ns#" xmlns:dcterms="http://purl.org/dc/terms/" xmlns:vCard="http://www.w3.org/2001/vcard-rdf/3.0#" xmlns:vCard4="http://www.w3.org/2006/vcard/ns#" xmlns:bqbiol="http://biomodels.net/biology-qualifiers/" xmlns:bqmodel="http://biomodels.net/model-qualifiers/">
            <rdf:Description rdf:about="#__main.PPi">
              <bqbiol:is>
                <rdf:Bag>
                  <rdf:li rdf:resource="http://identifiers.org/kegg/C00013"/>
                </rdf:Bag>
              </bqbiol:is>
            </rdf:Description>
          </rdf:RDF>
        </annotation>
      </species>
      <species metaid="__main.Glyox" id="Glyox" name="GLYOX" compartment="default_compartment" hasOnlySubstanceUnits="false" boundaryCondition="false" constant="false">
        <annotation>
          <rdf:RDF xmlns:rdf="http://www.w3.org/1999/02/22-rdf-syntax-ns#" xmlns:dcterms="http://purl.org/dc/terms/" xmlns:vCard="http://www.w3.org/2001/vcard-rdf/3.0#" xmlns:vCard4="http://www.w3.org/2006/vcard/ns#" xmlns:bqbiol="http://biomodels.net/biology-qualifiers/" xmlns:bqmodel="http://biomodels.net/model-qualifiers/">
            <rdf:Description rdf:about="#__main.Glyox">
              <bqbiol:is>
                <rdf:Bag>
                  <rdf:li rdf:resource="http://identifiers.org/kegg/C00048"/>
                </rdf:Bag>
              </bqbiol:is>
            </rdf:Description>
          </rdf:RDF>
        </annotation>
      </species>
      <species metaid="__main.DLactate" id="DLactate" name="D-LACTATE" compartment="default_compartment" hasOnlySubstanceUnits="false" boundaryCondition="false" constant="false">
        <annotation>
          <rdf:RDF xmlns:rdf="http://www.w3.org/1999/02/22-rdf-syntax-ns#" xmlns:dcterms="http://purl.org/dc/terms/" xmlns:vCard="http://www.w3.org/2001/vcard-rdf/3.0#" xmlns:vCard4="http://www.w3.org/2006/vcard/ns#" xmlns:bqbiol="http://biomodels.net/biology-qualifiers/" xmlns:bqmodel="http://biomodels.net/model-qualifiers/">
            <rdf:Description rdf:about="#__main.DLactate">
              <bqbiol:is>
                <rdf:Bag>
                  <rdf:li rdf:resource="http://identifiers.org/kegg/C00256"/>
                </rdf:Bag>
              </bqbiol:is>
            </rdf:Description>
          </rdf:RDF>
        </annotation>
      </species>
      <species metaid="__main._2Oxobutanoate" id="_2Oxobutanoate" name="2-OXOBUTANOATE" compartment="default_compartment" hasOnlySubstanceUnits="false" boundaryCondition="false" constant="false">
        <annotation>
          <rdf:RDF xmlns:rdf="http://www.w3.org/1999/02/22-rdf-syntax-ns#" xmlns:dcterms="http://purl.org/dc/terms/" xmlns:vCard="http://www.w3.org/2001/vcard-rdf/3.0#" xmlns:vCard4="http://www.w3.org/2006/vcard/ns#" xmlns:bqbiol="http://biomodels.net/biology-qualifiers/" xmlns:bqmodel="http://biomodels.net/model-qualifiers/">
            <rdf:Description rdf:about="#__main._2Oxobutanoate">
              <bqbiol:is>
                <rdf:Bag>
                  <rdf:li rdf:resource="http://identifiers.org/kegg/C00109"/>
                </rdf:Bag>
              </bqbiol:is>
            </rdf:Description>
          </rdf:RDF>
        </annotation>
      </species>
      <species metaid="__main.Acetaldehyde" id="Acetaldehyde" name="ACETALD" compartment="default_compartment" hasOnlySubstanceUnits="false" boundaryCondition="false" constant="false">
        <annotation>
          <rdf:RDF xmlns:rdf="http://www.w3.org/1999/02/22-rdf-syntax-ns#" xmlns:dcterms="http://purl.org/dc/terms/" xmlns:vCard="http://www.w3.org/2001/vcard-rdf/3.0#" xmlns:vCard4="http://www.w3.org/2006/vcard/ns#" xmlns:bqbiol="http://biomodels.net/biology-qualifiers/" xmlns:bqmodel="http://biomodels.net/model-qualifiers/">
            <rdf:Description rdf:about="#__main.Acetaldehyde">
              <bqbiol:is>
                <rdf:Bag>
                  <rdf:li rdf:resource="http://identifiers.org/kegg/C00084"/>
                </rdf:Bag>
              </bqbiol:is>
            </rdf:Description>
          </rdf:RDF>
        </annotation>
      </species>
      <species metaid="__main.ATP" id="ATP" compartment="default_compartment" hasOnlySubstanceUnits="false" boundaryCondition="false" constant="false">
        <annotation>
          <rdf:RDF xmlns:rdf="http://www.w3.org/1999/02/22-rdf-syntax-ns#" xmlns:dcterms="http://purl.org/dc/terms/" xmlns:vCard="http://www.w3.org/2001/vcard-rdf/3.0#" xmlns:vCard4="http://www.w3.org/2006/vcard/ns#" xmlns:bqbiol="http://biomodels.net/biology-qualifiers/" xmlns:bqmodel="http://biomodels.net/model-qualifiers/">
            <rdf:Description rdf:about="#__main.ATP">
              <bqbiol:is>
                <rdf:Bag>
                  <rdf:li rdf:resource="http://identifiers.org/kegg/D08646"/>
                </rdf:Bag>
              </bqbiol:is>
            </rdf:Description>
          </rdf:RDF>
        </annotation>
      </species>
      <species metaid="__main.Acetyladenylate" id="Acetyladenylate" name="ACETYL_AMP" compartment="default_compartment" hasOnlySubstanceUnits="false" boundaryCondition="false" constant="false">
        <annotation>
          <rdf:RDF xmlns:rdf="http://www.w3.org/1999/02/22-rdf-syntax-ns#" xmlns:dcterms="http://purl.org/dc/terms/" xmlns:vCard="http://www.w3.org/2001/vcard-rdf/3.0#" xmlns:vCard4="http://www.w3.org/2006/vcard/ns#" xmlns:bqbiol="http://biomodels.net/biology-qualifiers/" xmlns:bqmodel="http://biomodels.net/model-qualifiers/">
            <rdf:Description rdf:about="#__main.Acetyladenylate">
              <bqbiol:is>
                <rdf:Bag>
                  <rdf:li rdf:resource="http://identifiers.org/kegg/C05993"/>
                </rdf:Bag>
              </bqbiol:is>
            </rdf:Description>
          </rdf:RDF>
        </annotation>
      </species>
      <species metaid="__main.Fum" id="Fum" name="FUM" compartment="default_compartment" hasOnlySubstanceUnits="false" boundaryCondition="false" constant="false">
        <annotation>
          <rdf:RDF xmlns:rdf="http://www.w3.org/1999/02/22-rdf-syntax-ns#" xmlns:dcterms="http://purl.org/dc/terms/" xmlns:vCard="http://www.w3.org/2001/vcard-rdf/3.0#" xmlns:vCard4="http://www.w3.org/2006/vcard/ns#" xmlns:bqbiol="http://biomodels.net/biology-qualifiers/" xmlns:bqmodel="http://biomodels.net/model-qualifiers/">
            <rdf:Description rdf:about="#__main.Fum">
              <bqbiol:is>
                <rdf:Bag>
                  <rdf:li rdf:resource="http://identifiers.org/kegg/D02308"/>
                </rdf:Bag>
              </bqbiol:is>
            </rdf:Description>
          </rdf:RDF>
        </annotation>
      </species>
      <species metaid="__main.CitrateHCT" id="CitrateHCT" name="HYDROXYCITRATE" compartment="default_compartment" hasOnlySubstanceUnits="false" boundaryCondition="false" constant="false">
        <annotation>
          <rdf:RDF xmlns:rdf="http://www.w3.org/1999/02/22-rdf-syntax-ns#" xmlns:dcterms="http://purl.org/dc/terms/" xmlns:vCard="http://www.w3.org/2001/vcard-rdf/3.0#" xmlns:vCard4="http://www.w3.org/2006/vcard/ns#" xmlns:bqbiol="http://biomodels.net/biology-qualifiers/" xmlns:bqmodel="http://biomodels.net/model-qualifiers/">
            <rdf:Description rdf:about="#__main.CitrateHCT">
              <bqbiol:is>
                <rdf:Bag>
                  <rdf:li rdf:resource="http://identifiers.org/kegg/C22932"/>
                </rdf:Bag>
              </bqbiol:is>
            </rdf:Description>
          </rdf:RDF>
        </annotation>
      </species>
      <species metaid="__main.Oxalosuccinicacid" id="Oxalosuccinicacid" name="OXALO-SUCCINATE" compartment="default_compartment" hasOnlySubstanceUnits="false" boundaryCondition="false" constant="false">
        <annotation>
          <rdf:RDF xmlns:rdf="http://www.w3.org/1999/02/22-rdf-syntax-ns#" xmlns:dcterms="http://purl.org/dc/terms/" xmlns:vCard="http://www.w3.org/2001/vcard-rdf/3.0#" xmlns:vCard4="http://www.w3.org/2006/vcard/ns#" xmlns:bqbiol="http://biomodels.net/biology-qualifiers/" xmlns:bqmodel="http://biomodels.net/model-qualifiers/">
            <rdf:Description rdf:about="#__main.Oxalosuccinicacid">
              <bqbiol:is>
                <rdf:Bag>
                  <rdf:li rdf:resource="http://identifiers.org/kegg/C05379"/>
                </rdf:Bag>
              </bqbiol:is>
            </rdf:Description>
          </rdf:RDF>
        </annotation>
      </species>
      <species id="eEC6215" compartment="default_compartment" hasOnlySubstanceUnits="false" boundaryCondition="false" constant="false"/>
      <species id="eEC4213" compartment="default_compartment" hasOnlySubstanceUnits="false" boundaryCondition="false" constant="false"/>
      <species id="eEC1242" compartment="default_compartment" hasOnlySubstanceUnits="false" boundaryCondition="false" constant="false"/>
      <species id="eEC11137" compartment="default_compartment" hasOnlySubstanceUnits="false" boundaryCondition="false" constant="false"/>
      <species id="eEC1814" compartment="default_compartment" hasOnlySubstanceUnits="false" boundaryCondition="false" constant="false"/>
      <species id="eEC1241" compartment="default_compartment" hasOnlySubstanceUnits="false" boundaryCondition="false" constant="false"/>
      <species id="eEC23316" compartment="default_compartment" hasOnlySubstanceUnits="false" boundaryCondition="false" constant="false"/>
      <species id="eEC27140" compartment="default_compartment" hasOnlySubstanceUnits="false" boundaryCondition="false" constant="false"/>
      <species id="eEC11142" compartment="default_compartment" hasOnlySubstanceUnits="false" boundaryCondition="false" constant="false"/>
      <species id="eEC23112" compartment="default_compartment" hasOnlySubstanceUnits="false" boundaryCondition="false" constant="false"/>
      <species id="eEC23161" compartment="default_compartment" hasOnlySubstanceUnits="false" boundaryCondition="false" constant="false"/>
      <species id="eEC41149" compartment="default_compartment" hasOnlySubstanceUnits="false" boundaryCondition="false" constant="false"/>
      <species id="eEC2792" compartment="default_compartment" hasOnlySubstanceUnits="false" boundaryCondition="false" constant="false"/>
      <species id="eEC4212" compartment="default_compartment" hasOnlySubstanceUnits="false" boundaryCondition="false" constant="false"/>
      <species id="eEC2121" compartment="default_compartment" hasOnlySubstanceUnits="false" boundaryCondition="false" constant="false"/>
      <species id="eEC11140" compartment="default_compartment" hasOnlySubstanceUnits="false" boundaryCondition="false" constant="false"/>
      <species id="eEC2318" compartment="default_compartment" hasOnlySubstanceUnits="false" boundaryCondition="false" constant="false"/>
      <species id="eEC1442" compartment="default_compartment" hasOnlySubstanceUnits="false" boundaryCondition="false" constant="false"/>
      <species id="eEC6211" compartment="default_compartment" hasOnlySubstanceUnits="false" boundaryCondition="false" constant="false"/>
      <species id="eEC23129" compartment="default_compartment" hasOnlySubstanceUnits="false" boundaryCondition="false" constant="false"/>
      <species id="eEC6412" compartment="default_compartment" hasOnlySubstanceUnits="false" boundaryCondition="false" constant="false"/>
      <species id="eEC41131" compartment="default_compartment" hasOnlySubstanceUnits="false" boundaryCondition="false" constant="false"/>
      <species id="eEC2721" compartment="default_compartment" hasOnlySubstanceUnits="false" boundaryCondition="false" constant="false"/>
      <species id="eEC4131" compartment="default_compartment" hasOnlySubstanceUnits="false" boundaryCondition="false" constant="false"/>
      <species id="eEC1351" compartment="default_compartment" hasOnlySubstanceUnits="false" boundaryCondition="false" constant="false"/>
      <species id="eEC2216" compartment="default_compartment" hasOnlySubstanceUnits="false" boundaryCondition="false" constant="false"/>
      <species id="eEC6323" compartment="default_compartment" hasOnlySubstanceUnits="false" boundaryCondition="false" constant="false"/>
      <species id="eEC11138" compartment="default_compartment" hasOnlySubstanceUnits="false" boundaryCondition="false" constant="false"/>
      <species id="eEC43117" compartment="default_compartment" hasOnlySubstanceUnits="false" boundaryCondition="false" constant="false"/>
      <species id="eEC3126" compartment="default_compartment" hasOnlySubstanceUnits="false" boundaryCondition="false" constant="false"/>
      <species id="eEC1111" compartment="default_compartment" hasOnlySubstanceUnits="false" boundaryCondition="false" constant="false"/>
      <species id="eEC11128" compartment="default_compartment" hasOnlySubstanceUnits="false" boundaryCondition="false" constant="false"/>
      <species id="eEC1112" compartment="default_compartment" hasOnlySubstanceUnits="false" boundaryCondition="false" constant="false"/>
      <species id="hEC11137" compartment="default_compartment" hasOnlySubstanceUnits="false" boundaryCondition="false" constant="false"/>
      <species id="hEC43117" compartment="default_compartment" hasOnlySubstanceUnits="false" boundaryCondition="false" constant="false"/>
      <species id="hEC6411" compartment="default_compartment" hasOnlySubstanceUnits="false" boundaryCondition="false" constant="false"/>
      <species id="hEC11719" compartment="default_compartment" hasOnlySubstanceUnits="false" boundaryCondition="false" constant="false"/>
      <species id="eEC2338" compartment="default_compartment" hasOnlySubstanceUnits="false" boundaryCondition="false" constant="false"/>
    </listOfSpecies>
    <listOfParameters>
      <parameter id="v6" value="1" constant="true"/>
      <parameter id="dilution_factor" value="1" constant="true"/>
      <parameter id="v14" value="1" constant="true"/>
      <parameter id="v37" value="1" constant="true"/>
      <parameter id="v69" value="1" constant="true"/>
      <parameter id="v72" value="1" constant="true"/>
      <parameter id="v73" value="1" constant="true"/>
      <parameter id="v147" value="1" constant="true"/>
      <parameter id="v160" value="1" constant="true"/>
      <parameter id="v170" value="1" constant="true"/>
      <parameter id="v180" value="1" constant="true"/>
      <parameter id="v207" value="1" constant="true"/>
      <parameter id="v224" value="1" constant="true"/>
      <parameter id="v237" value="1" constant="true"/>
      <parameter id="v238" value="1" constant="true"/>
      <parameter id="v260" value="1" constant="true"/>
      <parameter id="v263" value="1" constant="true"/>
      <parameter id="v265" value="1" constant="true"/>
      <parameter id="v277" value="1" constant="true"/>
      <parameter id="v279" value="1" constant="true"/>
      <parameter id="v295" value="1" constant="true"/>
      <parameter id="v298" value="1" constant="true"/>
      <parameter id="v310" value="1" constant="true"/>
      <parameter id="v312" value="1" constant="true"/>
      <parameter id="v325" value="1" constant="true"/>
      <parameter id="v326" value="1" constant="true"/>
      <parameter id="v327" value="1" constant="true"/>
      <parameter id="v338" value="1" constant="true"/>
      <parameter id="v346" value="1" constant="true"/>
      <parameter id="v359" value="1" constant="true"/>
      <parameter id="v373" value="1" constant="true"/>
      <parameter id="v386" value="1" constant="true"/>
      <parameter id="v391" value="1" constant="true"/>
      <parameter id="v392" value="1" constant="true"/>
      <parameter id="v403" value="1" constant="true"/>
      <parameter id="v409" value="1" constant="true"/>
      <parameter id="v431" value="1" constant="true"/>
      <parameter id="v435" value="1" constant="true"/>
      <parameter id="v440" value="1" constant="true"/>
      <parameter id="v466" value="1" constant="true"/>
      <parameter id="v470" value="1" constant="true"/>
      <parameter id="v483" value="1" constant="true"/>
      <parameter id="v494" value="1" constant="true"/>
      <parameter id="v496" value="1" constant="true"/>
      <parameter id="v501" value="1" constant="true"/>
      <parameter id="v509" value="1" constant="true"/>
      <parameter id="v534" value="1" constant="true"/>
      <parameter id="v539" value="1" constant="true"/>
      <parameter id="v555" value="1" constant="true"/>
      <parameter id="v563" value="1" constant="true"/>
      <parameter id="v577" value="1" constant="true"/>
      <parameter id="v581" value="1" constant="true"/>
      <parameter id="v593" value="1" constant="true"/>
      <parameter id="v611" value="1" constant="true"/>
      <parameter id="v653" value="1" constant="true"/>
      <parameter id="v658" value="1" constant="true"/>
      <parameter id="v673" value="1" constant="true"/>
      <parameter id="v674" value="1" constant="true"/>
      <parameter id="v683" value="1" constant="true"/>
      <parameter id="v712" value="1" constant="true"/>
      <parameter id="v734" value="1" constant="true"/>
      <parameter id="v757" value="1" constant="true"/>
      <parameter id="v763" value="1" constant="true"/>
      <parameter id="v764" value="1" constant="true"/>
      <parameter id="p_eEC6215" value="1" constant="true"/>
      <parameter id="rel0" value="1" constant="true"/>
      <parameter id="p_eEC4213" value="1" constant="true"/>
      <parameter id="p_eEC1242" value="1" constant="true"/>
      <parameter id="p_eEC11137" value="1" constant="true"/>
      <parameter id="p_eEC1814" value="1" constant="true"/>
      <parameter id="p_eEC1241" value="1" constant="true"/>
      <parameter id="p_eEC23316" value="1" constant="true"/>
      <parameter id="p_eEC27140" value="1" constant="true"/>
      <parameter id="p_eEC11142" value="1" constant="true"/>
      <parameter id="p_eEC23112" value="1" constant="true"/>
      <parameter id="p_eEC23161" value="1" constant="true"/>
      <parameter id="p_eEC41149" value="1" constant="true"/>
      <parameter id="p_eEC2792" value="1" constant="true"/>
      <parameter id="p_eEC4212" value="1" constant="true"/>
      <parameter id="p_eEC2121" value="1" constant="true"/>
      <parameter id="p_eEC11140" value="1" constant="true"/>
      <parameter id="p_eEC2318" value="1" constant="true"/>
      <parameter id="p_eEC1442" value="1" constant="true"/>
      <parameter id="p_eEC6211" value="1" constant="true"/>
      <parameter id="p_eEC23129" value="1" constant="true"/>
      <parameter id="p_eEC6412" value="1" constant="true"/>
      <parameter id="p_eEC41131" value="1" constant="true"/>
      <parameter id="p_eEC2721" value="1" constant="true"/>
      <parameter id="p_eEC4131" value="1" constant="true"/>
      <parameter id="p_eEC1351" value="1" constant="true"/>
      <parameter id="p_eEC2216" value="1" constant="true"/>
      <parameter id="p_eEC6323" value="1" constant="true"/>
      <parameter id="p_eEC11138" value="1" constant="true"/>
      <parameter id="p_eEC43117" value="1" constant="true"/>
      <parameter id="p_eEC3126" value="1" constant="true"/>
      <parameter id="p_eEC1111" value="1" constant="true"/>
      <parameter id="p_eEC11128" value="1" constant="true"/>
      <parameter id="p_eEC1112" value="1" constant="true"/>
      <parameter id="p_hEC11137" value="1" constant="true"/>
      <parameter id="rel1" value="1" constant="true"/>
      <parameter id="p_hEC43117" value="1" constant="true"/>
      <parameter id="rel2" value="1" constant="true"/>
      <parameter id="p_hEC6411" value="1" constant="true"/>
      <parameter id="rel3" value="1" constant="true"/>
      <parameter id="p_hEC11719" value="1" constant="true"/>
      <parameter id="rel4" value="1" constant="true"/>
      <parameter id="Kcat_F_R56" value="1.4999326265" constant="true"/>
      <parameter id="Kcat_R_R56" value="776.364246988" constant="true"/>
      <parameter id="Keq_R56" value="0.00352914189802838" constant="true"/>
      <parameter id="Kcat_V_R56" value="1" constant="true"/>
      <parameter id="Km_ADP_eEC2721" value="0.151691675" constant="true"/>
      <parameter id="Km_Acetylphosphate_eEC2721" value="1.30333333333333" constant="true"/>
      <parameter id="Km_ATP_eEC2721" value="0.122388884" constant="true"/>
      <parameter id="Km_Acetate_eEC2721" value="46.92825317" constant="true"/>
      <parameter id="Kcat_F_R57" value="1.064379817" constant="true"/>
      <parameter id="Kcat_R_R57" value="2.623737873" constant="true"/>
      <parameter id="Keq_R57" value="1.62348890886369e-06" constant="true"/>
      <parameter id="Kcat_V_R57" value="1" constant="true"/>
      <parameter id="Km_Propanoylphosphate_eEC2721" value="0.5455302" constant="true"/>
      <parameter id="Km_Propanoate_eEC2721" value="27.57633972" constant="true"/>
      <parameter id="Kcat_F_R58" value="4.182973017" constant="true"/>
      <parameter id="Kcat_R_R58" value="3.07670899033333" constant="true"/>
      <parameter id="Keq_R58" value="27.3905979807017" constant="true"/>
      <parameter id="Kcat_V_R58" value="1" constant="true"/>
      <parameter id="Km_PPi_eEC6211" value="0.13318713" constant="true"/>
      <parameter id="Km_AMP_eEC6211" value="0.053331587" constant="true"/>
      <parameter id="Km_AcCoA_eEC6211" value="0.055413216" constant="true"/>
      <parameter id="Km_ATP_eEC6211" value="0.05487762" constant="true"/>
      <parameter id="Km_CoA_eEC6211" value="0.077155121" constant="true"/>
      <parameter id="Km_Acetate_eEC6211" value="2.543298721" constant="true"/>
      <parameter id="Kcat_F_R59" value="5.9861884415" constant="true"/>
      <parameter id="Kcat_R_R59" value="4.5128109405" constant="true"/>
      <parameter id="Keq_R59" value="1" constant="true"/>
      <parameter id="Kcat_V_R59" value="1" constant="true"/>
      <parameter id="Km_Acetyladenylate_eEC6211" value="0.045171168" constant="true"/>
      <parameter id="Kcat_F_R60" value="3.271660328" constant="true"/>
      <parameter id="Kcat_R_R60" value="3.085641789" constant="true"/>
      <parameter id="Keq_R60" value="1" constant="true"/>
      <parameter id="Kcat_V_R60" value="1" constant="true"/>
      <parameter id="Kcat_F_R61" value="4.289959128" constant="true"/>
      <parameter id="Kcat_R_R61" value="3.19081254466667" constant="true"/>
      <parameter id="Keq_R61" value="1.58790814271659" constant="true"/>
      <parameter id="Kcat_V_R61" value="1" constant="true"/>
      <parameter id="Km_PropaCoA_eEC6211" value="0.054458927" constant="true"/>
      <parameter id="Km_Propanoate_eEC6211" value="1.640108466" constant="true"/>
      <parameter id="Kcat_F_R64" value="0.267050868333333" constant="true"/>
      <parameter id="Kcat_R_R64" value="0.210573099333333" constant="true"/>
      <parameter id="Keq_R64" value="39.3277190430377" constant="true"/>
      <parameter id="Kcat_V_R64" value="1" constant="true"/>
      <parameter id="Km_ADP_eEC6412" value="0.041535225" constant="true"/>
      <parameter id="Km_PO4_eEC6412" value="0.312815398" constant="true"/>
      <parameter id="Km_MaloCoA_eEC6412" value="0.1" constant="true"/>
      <parameter id="Km_ATP_eEC6412" value="0.031438239" constant="true"/>
      <parameter id="Km_AcCoA_eEC6412" value="0.023739677" constant="true"/>
      <parameter id="Km_CO2_eEC6412" value="0.259498209" constant="true"/>
      <parameter id="Kcat_F_R69" value="6.538237947" constant="true"/>
      <parameter id="Kcat_R_R69" value="5.557925254" constant="true"/>
      <parameter id="Keq_R69" value="0.063084433802605" constant="true"/>
      <parameter id="Kcat_V_R69" value="1" constant="true"/>
      <parameter id="Km_Isocitrate_eEC4213" value="0.339520901" constant="true"/>
      <parameter id="Km_Citrate_eEC4213" value="1.662616611" constant="true"/>
      <parameter id="Kcat_F_R70" value="6.538237947" constant="true"/>
      <parameter id="Kcat_R_R70" value="34.6181535445" constant="true"/>
      <parameter id="Keq_R70" value="0.0327657690064193" constant="true"/>
      <parameter id="Kcat_V_R70" value="1" constant="true"/>
      <parameter id="Km_H2O_eEC4213" value="2.687092781" constant="true"/>
      <parameter id="Km_cAcon_eEC4213" value="0.037" constant="true"/>
      <parameter id="Kcat_F_R71" value="5.557925254" constant="true"/>
      <parameter id="Kcat_R_R71" value="34.6181535445" constant="true"/>
      <parameter id="Keq_R71" value="0.519395467809783" constant="true"/>
      <parameter id="Kcat_V_R71" value="1" constant="true"/>
      <parameter id="Kcat_F_R83" value="21.99615414" constant="true"/>
      <parameter id="Kcat_R_R83" value="20.595970775" constant="true"/>
      <parameter id="Keq_R83" value="0.00068216228744641" constant="true"/>
      <parameter id="Kcat_V_R83" value="1" constant="true"/>
      <parameter id="Km_NADH_eEC1111" value="0.040233176" constant="true"/>
      <parameter id="Km_H_eEC1111" value="0.569533765" constant="true"/>
      <parameter id="Km_Acetaldehyde_eEC1111" value="1.347845793" constant="true"/>
      <parameter id="Km_NAD_eEC1111" value="0.100172691" constant="true"/>
      <parameter id="Km_Ethanol_eEC1111" value="1.817483544" constant="true"/>
      <parameter id="Kcat_F_R90" value="5.4128640165" constant="true"/>
      <parameter id="Kcat_R_R90" value="29.789110517" constant="true"/>
      <parameter id="Keq_R90" value="0.00068157221139535" constant="true"/>
      <parameter id="Kcat_V_R90" value="1" constant="true"/>
      <parameter id="Km_NADPH_eEC1112" value="0.071021505" constant="true"/>
      <parameter id="Km_H_eEC1112" value="3.693367481" constant="true"/>
      <parameter id="Km_Acetaldehyde_eEC1112" value="28.47" constant="true"/>
      <parameter id="Km_NADP_eEC1112" value="0.212885574" constant="true"/>
      <parameter id="Km_Ethanol_eEC1112" value="5.76950407" constant="true"/>
      <parameter id="Kcat_F_R123" value="19.7822118394189" constant="true"/>
      <parameter id="Kcat_R_R123" value="19.7822118394189" constant="true"/>
      <parameter id="Keq_R123" value="0.0252044231596088" constant="true"/>
      <parameter id="Kcat_V_R123" value="1" constant="true"/>
      <parameter id="Km_ADP_eEC2338" value="11.4213590555286" constant="true"/>
      <parameter id="Km_PO4_eEC2338" value="11.4213590555286" constant="true"/>
      <parameter id="Km_AcCoA_eEC2338" value="11.4213590555286" constant="true"/>
      <parameter id="Km_Oxa_eEC2338" value="11.4213590555286" constant="true"/>
      <parameter id="Km_ATP_eEC2338" value="11.4213590555286" constant="true"/>
      <parameter id="Km_CoA_eEC2338" value="11.4213590555286" constant="true"/>
      <parameter id="Km_Citrate_eEC2338" value="11.4213590555286" constant="true"/>
      <parameter id="Kcat_F_R157" value="33.803514055" constant="true"/>
      <parameter id="Kcat_R_R157" value="47.3506715233333" constant="true"/>
      <parameter id="Keq_R157" value="1.60574849778156e-07" constant="true"/>
      <parameter id="Kcat_V_R157" value="1" constant="true"/>
      <parameter id="Km_Citrate_eEC23316" value="0.206155464" constant="true"/>
      <parameter id="Km_CoA_eEC23316" value="0.065331496" constant="true"/>
      <parameter id="Km_AcCoA_eEC23316" value="0.052596927" constant="true"/>
      <parameter id="Km_H2O_eEC23316" value="0.965167284" constant="true"/>
      <parameter id="Km_Oxa_eEC23316" value="0.069584779" constant="true"/>
      <parameter id="Ki_NADH_eEC23316" value="0.0366801843047142" constant="true"/>
      <parameter id="Ki_aKG_eEC23316" value="0.14623136818409" constant="true"/>
      <parameter id="Ki_PropaCoA_eEC23316" value="0.0563869215548038" constant="true"/>
      <parameter id="Ki_CitrateHCT_eEC23316" value="0.206155464" constant="true"/>
      <parameter id="Ki__3AMP_eEC23316" value="0.0404240079224109" constant="true"/>
      <parameter id="Kcat_F_R169" value="117.9162304" constant="true"/>
      <parameter id="Kcat_R_R169" value="278.5808072" constant="true"/>
      <parameter id="Keq_R169" value="1" constant="true"/>
      <parameter id="Kcat_V_R169" value="1" constant="true"/>
      <parameter id="Km_NADH_eEC1814" value="0.021393653" constant="true"/>
      <parameter id="Km_H_eEC1814" value="0.225048855" constant="true"/>
      <parameter id="Km_LipoylP_eEC1814" value="0.112069421666667" constant="true"/>
      <parameter id="Km_NAD_eEC1814" value="0.089765757" constant="true"/>
      <parameter id="Km_Dihydrolipoylprotein_eEC1814" value="0.112069421666667" constant="true"/>
      <parameter id="Kcat_F_R171" value="231.677340933333" constant="true"/>
      <parameter id="Kcat_R_R171" value="276.380218133333" constant="true"/>
      <parameter id="Keq_R171" value="998855.930637929" constant="true"/>
      <parameter id="Kcat_V_R171" value="1" constant="true"/>
      <parameter id="Km_CO2_eEC1814" value="0.555787563" constant="true"/>
      <parameter id="Km_AcCoA_eEC1814" value="0.026133817" constant="true"/>
      <parameter id="Km_CoA_eEC1814" value="0.030270519" constant="true"/>
      <parameter id="Km_Pyr_eEC1814" value="0.393333333333333" constant="true"/>
      <parameter id="Kcat_F_R172" value="97.07549719" constant="true"/>
      <parameter id="Kcat_R_R172" value="292.699911325" constant="true"/>
      <parameter id="Keq_R172" value="0.00014118454869628" constant="true"/>
      <parameter id="Kcat_V_R172" value="1" constant="true"/>
      <parameter id="Km_NH3_eEC1814" value="0.673851371" constant="true"/>
      <parameter id="Km__510CH2THF_eEC1814" value="0.019876115" constant="true"/>
      <parameter id="Km_Glycine_eEC1814" value="0.678076088" constant="true"/>
      <parameter id="Km_THF_eEC1814" value="0.028163046" constant="true"/>
      <parameter id="Kcat_F_R173" value="236.211705066667" constant="true"/>
      <parameter id="Kcat_R_R173" value="267.366557133333" constant="true"/>
      <parameter id="Keq_R173" value="553075.811271694" constant="true"/>
      <parameter id="Kcat_V_R173" value="1" constant="true"/>
      <parameter id="Km_GlutarylCoA_eEC1814" value="0.020277608" constant="true"/>
      <parameter id="Km__2Oxoadipate_eEC1814" value="0.116938278" constant="true"/>
      <parameter id="Kcat_F_R174" value="255.5968477" constant="true"/>
      <parameter id="Kcat_R_R174" value="266.911556566667" constant="true"/>
      <parameter id="Keq_R174" value="88228.4548299475" constant="true"/>
      <parameter id="Kcat_V_R174" value="1" constant="true"/>
      <parameter id="Km_SucCoA_eEC1814" value="0.020413773" constant="true"/>
      <parameter id="Km_aKG_eEC1814" value="0.162106812" constant="true"/>
      <parameter id="Kcat_F_R175" value="26.4168860866667" constant="true"/>
      <parameter id="Kcat_R_R175" value="29.5711349166667" constant="true"/>
      <parameter id="Keq_R175" value="998855.930637929" constant="true"/>
      <parameter id="Kcat_V_R175" value="1" constant="true"/>
      <parameter id="Km_NADH_eEC23112" value="0.023208896" constant="true"/>
      <parameter id="Km_CO2_eEC23112" value="0.280183613" constant="true"/>
      <parameter id="Km_AcCoA_eEC23112" value="0.026032073" constant="true"/>
      <parameter id="Km_H_eEC23112" value="0.221310824" constant="true"/>
      <parameter id="Km_NAD_eEC23112" value="0.026235035" constant="true"/>
      <parameter id="Km_CoA_eEC23112" value="0.031586375" constant="true"/>
      <parameter id="Km_Pyr_eEC23112" value="0.168190986" constant="true"/>
      <parameter id="Kcat_F_R176" value="0.925789301" constant="true"/>
      <parameter id="Kcat_R_R176" value="0.882859449333333" constant="true"/>
      <parameter id="Keq_R176" value="553075.811271694" constant="true"/>
      <parameter id="Kcat_V_R176" value="1" constant="true"/>
      <parameter id="Km_NADH_eEC23161" value="0.0277845" constant="true"/>
      <parameter id="Km_CO2_eEC23161" value="0.328845918" constant="true"/>
      <parameter id="Km_H_eEC23161" value="0.236688018" constant="true"/>
      <parameter id="Km_GlutarylCoA_eEC23161" value="0.025667293" constant="true"/>
      <parameter id="Km_NAD_eEC23161" value="0.054326154" constant="true"/>
      <parameter id="Km_CoA_eEC23161" value="0.029741414" constant="true"/>
      <parameter id="Km__2Oxoadipate_eEC23161" value="0.083035164" constant="true"/>
      <parameter id="Kcat_F_R177" value="0.919157684333333" constant="true"/>
      <parameter id="Kcat_R_R177" value="0.890821613333333" constant="true"/>
      <parameter id="Keq_R177" value="88228.4548299475" constant="true"/>
      <parameter id="Kcat_V_R177" value="1" constant="true"/>
      <parameter id="Km_SucCoA_eEC23161" value="0.025520761" constant="true"/>
      <parameter id="Km_aKG_eEC23161" value="0.172540799" constant="true"/>
      <parameter id="Kcat_F_R181" value="137.86074693" constant="true"/>
      <parameter id="Kcat_R_R181" value="541.25" constant="true"/>
      <parameter id="Keq_R181" value="0.000241960707657494" constant="true"/>
      <parameter id="Kcat_V_R181" value="1" constant="true"/>
      <parameter id="Km_NADH_eEC11128" value="0.08125" constant="true"/>
      <parameter id="Km_Pyr_eEC11128" value="5.975" constant="true"/>
      <parameter id="Km_H_eEC11128" value="2.627151012" constant="true"/>
      <parameter id="Km_NAD_eEC11128" value="0.073235102" constant="true"/>
      <parameter id="Km_DLactate_eEC11128" value="0.774313986" constant="true"/>
      <parameter id="Kcat_F_R204" value="55.60223539" constant="true"/>
      <parameter id="Kcat_R_R204" value="2921.884996635" constant="true"/>
      <parameter id="Keq_R204" value="0.251018553380997" constant="true"/>
      <parameter id="Kcat_V_R204" value="1" constant="true"/>
      <parameter id="Km_H2O_eEC4212" value="6.656438828" constant="true"/>
      <parameter id="Km_Fum_eEC4212" value="0.910608768" constant="true"/>
      <parameter id="Km_Mal_eEC4212" value="1.7" constant="true"/>
      <parameter id="Kcat_F_R245" value="60.5773802655" constant="true"/>
      <parameter id="Kcat_R_R245" value="45.422178985" constant="true"/>
      <parameter id="Keq_R245" value="904979.006126681" constant="true"/>
      <parameter id="Kcat_V_R245" value="1" constant="true"/>
      <parameter id="Km_GSH_eEC3126" value="0.190951452" constant="true"/>
      <parameter id="Km_DLactate_eEC3126" value="0.702433646" constant="true"/>
      <parameter id="Km_H2O_eEC3126" value="1.413865328" constant="true"/>
      <parameter id="Km_SDLactoylglutathione_eEC3126" value="0.163828984" constant="true"/>
      <parameter id="Kcat_F_R255" value="45.913566013" constant="true"/>
      <parameter id="Kcat_R_R255" value="7.14043339433333" constant="true"/>
      <parameter id="Keq_R255" value="0.112818943156745" constant="true"/>
      <parameter id="Kcat_V_R255" value="1" constant="true"/>
      <parameter id="Km_NADPH_eEC11142" value="0.000715" constant="true"/>
      <parameter id="Km_CO2_eEC11142" value="0.505214036" constant="true"/>
      <parameter id="Km_aKG_eEC11142" value="2.75" constant="true"/>
      <parameter id="Km_H_eEC11142" value="2.13827467" constant="true"/>
      <parameter id="Km_NADP_eEC11142" value="0.01485" constant="true"/>
      <parameter id="Km_Isocitrate_eEC11142" value="0.074271195" constant="true"/>
      <parameter id="Kcat_F_R256" value="22.23114258" constant="true"/>
      <parameter id="Kcat_R_R256" value="5.840927925" constant="true"/>
      <parameter id="Keq_R256" value="63.9443023907952" constant="true"/>
      <parameter id="Kcat_V_R256" value="1" constant="true"/>
      <parameter id="Km_Oxalosuccinicacid_eEC11142" value="0.069090471" constant="true"/>
      <parameter id="Kcat_F_R257" value="45.913566013" constant="true"/>
      <parameter id="Kcat_R_R257" value="15.9852934565" constant="true"/>
      <parameter id="Keq_R257" value="0.00176433144062238" constant="true"/>
      <parameter id="Kcat_V_R257" value="1" constant="true"/>
      <parameter id="Kcat_F_R268" value="3.007160006" constant="true"/>
      <parameter id="Kcat_R_R268" value="467.479811568" constant="true"/>
      <parameter id="Keq_R268" value="2.26148694092433e-05" constant="true"/>
      <parameter id="Kcat_V_R268" value="1" constant="true"/>
      <parameter id="Km_NADH_eEC11137" value="0.061" constant="true"/>
      <parameter id="Km_Oxa_eEC11137" value="0.0445" constant="true"/>
      <parameter id="Km_H_eEC11137" value="1.627506971" constant="true"/>
      <parameter id="Km_NAD_eEC11137" value="0.105280019" constant="true"/>
      <parameter id="Km_Mal_eEC11137" value="0.00012" constant="true"/>
      <parameter id="Kcat_F_R270" value="69.8151725645" constant="true"/>
      <parameter id="Kcat_R_R270" value="6.59885015" constant="true"/>
      <parameter id="Keq_R270" value="0.0075538015167583" constant="true"/>
      <parameter id="Kcat_V_R270" value="1" constant="true"/>
      <parameter id="Km_NADH_eEC11138" value="0.025" constant="true"/>
      <parameter id="Km_CO2_eEC11138" value="2.194042683" constant="true"/>
      <parameter id="Km_Pyr_eEC11138" value="1.729395628" constant="true"/>
      <parameter id="Km_H_eEC11138" value="11.55059338" constant="true"/>
      <parameter id="Km_NAD_eEC11138" value="0.065783687" constant="true"/>
      <parameter id="Km_Mal_eEC11138" value="0.42" constant="true"/>
      <parameter id="Kcat_F_R271" value="12.41888125" constant="true"/>
      <parameter id="Kcat_R_R271" value="7.0515107845" constant="true"/>
      <parameter id="Keq_R271" value="334.019241060523" constant="true"/>
      <parameter id="Kcat_V_R271" value="1" constant="true"/>
      <parameter id="Km_Oxa_eEC11138" value="3.96666666666667" constant="true"/>
      <parameter id="Kcat_F_R272" value="48.624275915" constant="true"/>
      <parameter id="Kcat_R_R272" value="112.8718627" constant="true"/>
      <parameter id="Keq_R272" value="0.00754726741563379" constant="true"/>
      <parameter id="Kcat_V_R272" value="1" constant="true"/>
      <parameter id="Km_NADPH_eEC11140" value="0.033877365" constant="true"/>
      <parameter id="Km_CO2_eEC11140" value="3.163388014" constant="true"/>
      <parameter id="Km_Pyr_eEC11140" value="1.306477547" constant="true"/>
      <parameter id="Km_H_eEC11140" value="8.466877937" constant="true"/>
      <parameter id="Km_NADP_eEC11140" value="0.0415" constant="true"/>
      <parameter id="Km_Mal_eEC11140" value="3.41" constant="true"/>
      <parameter id="Kcat_F_R273" value="318.2635949" constant="true"/>
      <parameter id="Kcat_R_R273" value="116.97114325" constant="true"/>
      <parameter id="Keq_R273" value="334.019241060523" constant="true"/>
      <parameter id="Kcat_V_R273" value="1" constant="true"/>
      <parameter id="Km_Oxa_eEC11140" value="0.527139127" constant="true"/>
      <parameter id="Kcat_F_R299" value="3.74721796" constant="true"/>
      <parameter id="Kcat_R_R299" value="3.85867268933333" constant="true"/>
      <parameter id="Keq_R299" value="553075.811271694" constant="true"/>
      <parameter id="Kcat_V_R299" value="1" constant="true"/>
      <parameter id="Km_NADH_eEC1242" value="0.035209294" constant="true"/>
      <parameter id="Km_CO2_eEC1242" value="0.496151149" constant="true"/>
      <parameter id="Km_H_eEC1242" value="0.608380556" constant="true"/>
      <parameter id="Km_GlutarylCoA_eEC1242" value="0.052975662" constant="true"/>
      <parameter id="Km_NAD_eEC1242" value="0.127414092" constant="true"/>
      <parameter id="Km_CoA_eEC1242" value="0.066362962" constant="true"/>
      <parameter id="Km__2Oxoadipate_eEC1242" value="0.131888092" constant="true"/>
      <parameter id="Kcat_F_R300" value="9.17796467966667" constant="true"/>
      <parameter id="Kcat_R_R300" value="3.93946055866667" constant="true"/>
      <parameter id="Keq_R300" value="88228.4548299475" constant="true"/>
      <parameter id="Kcat_V_R300" value="1" constant="true"/>
      <parameter id="Km_SucCoA_eEC1242" value="0.053117804" constant="true"/>
      <parameter id="Km_aKG_eEC1242" value="332.9115" constant="true"/>
      <parameter id="Kcat_F_R304" value="129.904416" constant="true"/>
      <parameter id="Kcat_R_R304" value="195.3815149" constant="true"/>
      <parameter id="Keq_R304" value="0.0301879453297172" constant="true"/>
      <parameter id="Kcat_V_R304" value="1" constant="true"/>
      <parameter id="Km_CoA_eEC2318" value="0.067" constant="true"/>
      <parameter id="Km_Acetylphosphate_eEC2318" value="0.9" constant="true"/>
      <parameter id="Km_PO4_eEC2318" value="0.737116456" constant="true"/>
      <parameter id="Km_AcCoA_eEC2318" value="0.045" constant="true"/>
      <parameter id="Kcat_F_R305" value="168.9987909" constant="true"/>
      <parameter id="Kcat_R_R305" value="139.66950745" constant="true"/>
      <parameter id="Keq_R305" value="0.000239546537713101" constant="true"/>
      <parameter id="Kcat_V_R305" value="1" constant="true"/>
      <parameter id="Km_Propanoylphosphate_eEC2318" value="0.271658391" constant="true"/>
      <parameter id="Km_PropaCoA_eEC2318" value="0.032027643" constant="true"/>
      <parameter id="Kcat_F_R307" value="5.82892086" constant="true"/>
      <parameter id="Kcat_R_R307" value="4.168236641" constant="true"/>
      <parameter id="Keq_R307" value="0.0137031408259557" constant="true"/>
      <parameter id="Kcat_V_R307" value="1" constant="true"/>
      <parameter id="Km_ADP_eEC41149" value="0.087266445" constant="true"/>
      <parameter id="Km_CO2_eEC41149" value="5.647358418" constant="true"/>
      <parameter id="Km_PEP_eEC41149" value="2.1575" constant="true"/>
      <parameter id="Km_ATP_eEC41149" value="0.061518487" constant="true"/>
      <parameter id="Km_Oxa_eEC41149" value="0.67" constant="true"/>
      <parameter id="Kcat_F_R308" value="1.9991497465" constant="true"/>
      <parameter id="Kcat_R_R308" value="182.138266161667" constant="true"/>
      <parameter id="Keq_R308" value="8.73013345984213e-08" constant="true"/>
      <parameter id="Kcat_V_R308" value="1" constant="true"/>
      <parameter id="Km_H2O_eEC41131" value="0.812425554" constant="true"/>
      <parameter id="Km_CO2_eEC41131" value="1.559197068" constant="true"/>
      <parameter id="Km_PEP_eEC41131" value="0.19" constant="true"/>
      <parameter id="Km_PO4_eEC41131" value="1.123651147" constant="true"/>
      <parameter id="Km_Oxa_eEC41131" value="0.484438777" constant="true"/>
      <parameter id="Kcat_F_R346" value="15.7221952326667" constant="true"/>
      <parameter id="Kcat_R_R346" value="4.45013119733333" constant="true"/>
      <parameter id="Keq_R346" value="998855.930637929" constant="true"/>
      <parameter id="Kcat_V_R346" value="1" constant="true"/>
      <parameter id="Km_NADH_eEC1241" value="0.029656347" constant="true"/>
      <parameter id="Km_CO2_eEC1241" value="0.413209707" constant="true"/>
      <parameter id="Km_AcCoA_eEC1241" value="0.036603667" constant="true"/>
      <parameter id="Km_H_eEC1241" value="0.307893664" constant="true"/>
      <parameter id="Km_NAD_eEC1241" value="0.064532936" constant="true"/>
      <parameter id="Km_CoA_eEC1241" value="0.040530939" constant="true"/>
      <parameter id="Km_Pyr_eEC1241" value="0.38795" constant="true"/>
      <parameter id="Kcat_F_R347" value="10.6279720875" constant="true"/>
      <parameter id="Kcat_R_R347" value="7.9375634995" constant="true"/>
      <parameter id="Keq_R347" value="4.10250043753398e-05" constant="true"/>
      <parameter id="Kcat_V_R347" value="1" constant="true"/>
      <parameter id="Km_ADP_eEC27140" value="0.051032659" constant="true"/>
      <parameter id="Km_PEP_eEC27140" value="0.144000247" constant="true"/>
      <parameter id="Km_ATP_eEC27140" value="0.044206705" constant="true"/>
      <parameter id="Km_Pyr_eEC27140" value="0.87643075" constant="true"/>
      <parameter id="Kcat_F_R351" value="4.47077620566667" constant="true"/>
      <parameter id="Kcat_R_R351" value="4.21581807933333" constant="true"/>
      <parameter id="Keq_R351" value="7.37011136490289" constant="true"/>
      <parameter id="Kcat_V_R351" value="1" constant="true"/>
      <parameter id="Km_PO4_eEC2792" value="1.4596771" constant="true"/>
      <parameter id="Km_AMP_eEC2792" value="0.023508446" constant="true"/>
      <parameter id="Km_PEP_eEC2792" value="0.141774222" constant="true"/>
      <parameter id="Km_H2O_eEC2792" value="0.2813887" constant="true"/>
      <parameter id="Km_ATP_eEC2792" value="0.021786314" constant="true"/>
      <parameter id="Km_Pyr_eEC2792" value="0.083" constant="true"/>
      <parameter id="Kcat_F_R371" value="21.95" constant="true"/>
      <parameter id="Kcat_R_R371" value="349.5079144075" constant="true"/>
      <parameter id="Keq_R371" value="17031.3607735212" constant="true"/>
      <parameter id="Kcat_V_R371" value="1" constant="true"/>
      <parameter id="Km_Fum_eEC1351" value="0.230714247" constant="true"/>
      <parameter id="Km_QH2_eEC1351" value="0.019629668" constant="true"/>
      <parameter id="Km_Succinate_eEC1351" value="27.275" constant="true"/>
      <parameter id="Km_Ubiquinone_eEC1351" value="0.01200348" constant="true"/>
      <parameter id="Kcat_F_R372" value="37.5565857533333" constant="true"/>
      <parameter id="Kcat_R_R372" value="30.5054249266667" constant="true"/>
      <parameter id="Keq_R372" value="1.63233021209381" constant="true"/>
      <parameter id="Kcat_V_R372" value="1" constant="true"/>
      <parameter id="Km_ADP_eEC6215" value="0.045971252" constant="true"/>
      <parameter id="Km_PO4_eEC6215" value="1.423858166" constant="true"/>
      <parameter id="Km_SucCoA_eEC6215" value="0.046856858" constant="true"/>
      <parameter id="Km_ATP_eEC6215" value="0.059107885" constant="true"/>
      <parameter id="Km_CoA_eEC6215" value="4" constant="true"/>
      <parameter id="Km_Succinate_eEC6215" value="0.25" constant="true"/>
      <parameter id="Kcat_F_R373" value="23.1465857533333" constant="true"/>
      <parameter id="Kcat_R_R373" value="31.0804384666667" constant="true"/>
      <parameter id="Keq_R373" value="6.49574632141622" constant="true"/>
      <parameter id="Kcat_V_R373" value="1" constant="true"/>
      <parameter id="Km_ItaconylCoA_eEC6215" value="0.049482018" constant="true"/>
      <parameter id="Km_Itaconate_eEC6215" value="0.475" constant="true"/>
      <parameter id="Kcat_F_R406" value="3.547282326" constant="true"/>
      <parameter id="Kcat_R_R406" value="16.004088045" constant="true"/>
      <parameter id="Keq_R406" value="194010.336726332" constant="true"/>
      <parameter id="Kcat_V_R406" value="1" constant="true"/>
      <parameter id="Km_NH3_hEC43117" value="2.321814537" constant="true"/>
      <parameter id="Km_Pyr_hEC43117" value="0.786924958" constant="true"/>
      <parameter id="Km_Serine_hEC43117" value="0.995956302" constant="true"/>
      <parameter id="Kcat_F_R197" value="12.1695376695" constant="true"/>
      <parameter id="Kcat_R_R197" value="26.700187375" constant="true"/>
      <parameter id="Keq_R197" value="336.023145735391" constant="true"/>
      <parameter id="Kcat_V_R197" value="1" constant="true"/>
      <parameter id="Km_Formate_hEC11719" value="6.299069881" constant="true"/>
      <parameter id="Km_NAD_hEC11719" value="0.179658741" constant="true"/>
      <parameter id="Km_H_hEC11719" value="3.996599674" constant="true"/>
      <parameter id="Km_CO2_hEC11719" value="3.174462318" constant="true"/>
      <parameter id="Km_NADH_hEC11719" value="0.080049999" constant="true"/>
      <parameter id="Kcat_F_R269" value="3.007160006" constant="true"/>
      <parameter id="Kcat_R_R269" value="467.479811568" constant="true"/>
      <parameter id="Keq_R269" value="2.26148694092433e-05" constant="true"/>
      <parameter id="Kcat_V_R269" value="1" constant="true"/>
      <parameter id="Km_NADH_hEC11137" value="0.061" constant="true"/>
      <parameter id="Km_Oxa_hEC11137" value="0.0445" constant="true"/>
      <parameter id="Km_H_hEC11137" value="1.627506971" constant="true"/>
      <parameter id="Km_NAD_hEC11137" value="0.105280019" constant="true"/>
      <parameter id="Km_Mal_hEC11137" value="0.00012" constant="true"/>
      <parameter id="Kcat_F_R345" value="7.96974461447619" constant="true"/>
      <parameter id="Kcat_R_R345" value="1.35043190233333" constant="true"/>
      <parameter id="Keq_R345" value="18.2460668967717" constant="true"/>
      <parameter id="Kcat_V_R345" value="1" constant="true"/>
      <parameter id="Km_ADP_hEC6411" value="0.060795698" constant="true"/>
      <parameter id="Km_PO4_hEC6411" value="1.167335033" constant="true"/>
      <parameter id="Km_Oxa_hEC6411" value="0.202194154" constant="true"/>
      <parameter id="Km_ATP_hEC6411" value="0.069778137" constant="true"/>
      <parameter id="Km_Pyr_hEC6411" value="9.7" constant="true"/>
      <parameter id="Km_CO2_hEC6411" value="10.8" constant="true"/>
      <parameter id="Kcat_F_R62" value="4.7650851455" constant="true"/>
      <parameter id="Kcat_R_R62" value="38.6" constant="true"/>
      <parameter id="Keq_R62" value="1.83684214839378e-05" constant="true"/>
      <parameter id="Kcat_V_R62" value="1" constant="true"/>
      <parameter id="Km_Pyr_eEC2216" value="11.08" constant="true"/>
      <parameter id="Km_CO2_eEC2216" value="5.445468903" constant="true"/>
      <parameter id="Km_S2Acetolactate_eEC2216" value="0.855534971" constant="true"/>
      <parameter id="Kcat_F_R63" value="20.95" constant="true"/>
      <parameter id="Kcat_R_R63" value="4.669526023" constant="true"/>
      <parameter id="Keq_R63" value="1611.96196844715" constant="true"/>
      <parameter id="Kcat_V_R63" value="1" constant="true"/>
      <parameter id="Km_S2Aceto2hydroxybutanoate_eEC2216" value="1.518301487" constant="true"/>
      <parameter id="Km__2Oxobutanoate_eEC2216" value="150.0055" constant="true"/>
      <parameter id="Kcat_F_R227" value="0.721411978" constant="true"/>
      <parameter id="Kcat_R_R227" value="1.1328265275" constant="true"/>
      <parameter id="Keq_R227" value="0.0661028164850778" constant="true"/>
      <parameter id="Kcat_V_R227" value="1" constant="true"/>
      <parameter id="Km_Serine_eEC2121" value="0.680456936" constant="true"/>
      <parameter id="Km_THF_eEC2121" value="0.048434764" constant="true"/>
      <parameter id="Km_H2O_eEC2121" value="1.743806124" constant="true"/>
      <parameter id="Km_Glycine_eEC2121" value="1.084210277" constant="true"/>
      <parameter id="Km__510CH2THF_eEC2121" value="0.031294227" constant="true"/>
      <parameter id="Kcat_F_R228" value="0.9187239225" constant="true"/>
      <parameter id="Kcat_R_R228" value="0.709798937333333" constant="true"/>
      <parameter id="Keq_R228" value="33.9072014058265" constant="true"/>
      <parameter id="Kcat_V_R228" value="1" constant="true"/>
      <parameter id="Km__510MTHMPT_eEC2121" value="0.032590855" constant="true"/>
      <parameter id="Km_THMPT_eEC2121" value="0.029256012" constant="true"/>
      <parameter id="Kcat_F_R219" value="123.47175212" constant="true"/>
      <parameter id="Kcat_R_R219" value="281.023229966667" constant="true"/>
      <parameter id="Keq_R219" value="236541.198504659" constant="true"/>
      <parameter id="Kcat_V_R219" value="1" constant="true"/>
      <parameter id="Km_ADP_eEC6323" value="0.188931838" constant="true"/>
      <parameter id="Km_PO4_eEC6323" value="1.817505598" constant="true"/>
      <parameter id="Km_GSH_eEC6323" value="0.617069721" constant="true"/>
      <parameter id="Km_ATP_eEC6323" value="0.161686391" constant="true"/>
      <parameter id="Km_Glycine_eEC6323" value="1.582805872" constant="true"/>
      <parameter id="Km__5GlutCys_eEC6323" value="1.826" constant="true"/>
      <parameter id="Kcat_F_R224" value="3.7902290295" constant="true"/>
      <parameter id="Kcat_R_R224" value="6.892366117" constant="true"/>
      <parameter id="Keq_R224" value="1.77238107928949e-06" constant="true"/>
      <parameter id="Kcat_V_R224" value="1" constant="true"/>
      <parameter id="Km_CoA_eEC23129" value="0.068333149" constant="true"/>
      <parameter id="Km__2A3OxoBAc_eEC23129" value="1.101451039" constant="true"/>
      <parameter id="Km_AcCoA_eEC23129" value="0.059" constant="true"/>
      <parameter id="Km_Glycine_eEC23129" value="5.073134899" constant="true"/>
      <parameter id="Kcat_F_R225" value="2.631662783" constant="true"/>
      <parameter id="Kcat_R_R225" value="4.818350786" constant="true"/>
      <parameter id="Keq_R225" value="1" constant="true"/>
      <parameter id="Kcat_V_R225" value="1" constant="true"/>
      <parameter id="Km_CO2_eEC1442" value="1.169795871" constant="true"/>
      <parameter id="Km_GcvHSaminomethylN6dihydrolipoylLlysine_eEC1442" value="2.101050198" constant="true"/>
      <parameter id="Km_Glycine_eEC1442" value="3.032304525" constant="true"/>
      <parameter id="Km_LipoylP_eEC1442" value="2.101050198" constant="true"/>
      <parameter id="Kcat_F_R258" value="8.906025968" constant="true"/>
      <parameter id="Kcat_R_R258" value="13.4687050195" constant="true"/>
      <parameter id="Keq_R258" value="0.0213056458787639" constant="true"/>
      <parameter id="Kcat_V_R258" value="1" constant="true"/>
      <parameter id="Km_Succinate_eEC4131" value="0.59" constant="true"/>
      <parameter id="Km_Glyox_eEC4131" value="0.13" constant="true"/>
      <parameter id="Km_Isocitrate_eEC4131" value="0.235073432" constant="true"/>
      <parameter id="kdeg_eEC2721" value="0.0001" constant="true"/>
      <parameter id="kdeg_eEC6211" value="0.0001" constant="true"/>
      <parameter id="kdeg_eEC6412" value="0.0001" constant="true"/>
      <parameter id="kdeg_eEC4213" value="0.0001" constant="true"/>
      <parameter id="kdeg_eEC1111" value="0.0001" constant="true"/>
      <parameter id="kdeg_eEC1112" value="0.0001" constant="true"/>
      <parameter id="kdeg_eEC2338" value="0.0001" constant="true"/>
      <parameter id="kdeg_eEC23316" value="0.0001" constant="true"/>
      <parameter id="kdeg_eEC1814" value="0.0001" constant="true"/>
      <parameter id="kdeg_eEC23112" value="0.0001" constant="true"/>
      <parameter id="kdeg_eEC23161" value="0.0001" constant="true"/>
      <parameter id="kdeg_eEC11128" value="0.0001" constant="true"/>
      <parameter id="kdeg_eEC4212" value="0.0001" constant="true"/>
      <parameter id="kdeg_eEC3126" value="0.0001" constant="true"/>
      <parameter id="kdeg_eEC11142" value="0.0001" constant="true"/>
      <parameter id="kdeg_eEC11137" value="0.0001" constant="true"/>
      <parameter id="kdeg_eEC11138" value="0.0001" constant="true"/>
      <parameter id="kdeg_eEC11140" value="0.0001" constant="true"/>
      <parameter id="kdeg_eEC1242" value="0.0001" constant="true"/>
      <parameter id="kdeg_eEC2318" value="0.0001" constant="true"/>
      <parameter id="kdeg_eEC41149" value="0.0001" constant="true"/>
      <parameter id="kdeg_eEC41131" value="0.0001" constant="true"/>
      <parameter id="kdeg_eEC1241" value="0.0001" constant="true"/>
      <parameter id="kdeg_eEC27140" value="0.0001" constant="true"/>
      <parameter id="kdeg_eEC2792" value="0.0001" constant="true"/>
      <parameter id="kdeg_eEC1351" value="0.0001" constant="true"/>
      <parameter id="kdeg_eEC6215" value="0.0001" constant="true"/>
      <parameter id="kdeg_hEC43117" value="0.0001" constant="true"/>
      <parameter id="kdeg_hEC11719" value="0.0001" constant="true"/>
      <parameter id="kdeg_hEC11137" value="0.0001" constant="true"/>
      <parameter id="kdeg_hEC6411" value="0.0001" constant="true"/>
      <parameter id="kdeg_eEC2216" value="0.0001" constant="true"/>
      <parameter id="kdeg_eEC2121" value="0.0001" constant="true"/>
      <parameter id="kdeg_eEC6323" value="0.0001" constant="true"/>
      <parameter id="kdeg_eEC23129" value="0.0001" constant="true"/>
      <parameter id="kdeg_eEC1442" value="0.0001" constant="true"/>
      <parameter id="kdeg_eEC4131" value="0.0001" constant="true"/>
      <parameter id="Gnc_CitrateHCT_eEC23316" value="1" constant="true"/>
      <parameter id="Gc_CitrateHCT_eEC23316" value="1" constant="true"/>
      <parameter id="Gnc__3AMP_eEC23316" value="1" constant="true"/>
      <parameter id="Gc__3AMP_eEC23316" value="1" constant="true"/>
      <parameter id="Gnc_aKG_eEC23316" value="1" constant="true"/>
      <parameter id="Gc_aKG_eEC23316" value="1" constant="true"/>
      <parameter id="Gnc_PropaCoA_eEC23316" value="1" constant="true"/>
      <parameter id="Gc_PropaCoA_eEC23316" value="1" constant="true"/>
      <parameter id="Gnc_NADH_eEC23316" value="1" constant="true"/>
      <parameter id="Gc_NADH_eEC23316" value="1" constant="true"/>
      <parameter id="R56_D" constant="false"/>
      <parameter id="hKcat_F_R56" constant="false"/>
      <parameter id="hKcat_R_R56" constant="false"/>
      <parameter id="R56_f" constant="false"/>
      <parameter id="R56_r" constant="false"/>
      <parameter id="R57_D" constant="false"/>
      <parameter id="hKcat_F_R57" constant="false"/>
      <parameter id="hKcat_R_R57" constant="false"/>
      <parameter id="R57_f" constant="false"/>
      <parameter id="R57_r" constant="false"/>
      <parameter id="R58_D" constant="false"/>
      <parameter id="hKcat_F_R58" constant="false"/>
      <parameter id="hKcat_R_R58" constant="false"/>
      <parameter id="R58_f" constant="false"/>
      <parameter id="R58_r" constant="false"/>
      <parameter id="R59_D" constant="false"/>
      <parameter id="hKcat_F_R59" constant="false"/>
      <parameter id="hKcat_R_R59" constant="false"/>
      <parameter id="R59_f" constant="false"/>
      <parameter id="R59_r" constant="false"/>
      <parameter id="R60_D" constant="false"/>
      <parameter id="hKcat_F_R60" constant="false"/>
      <parameter id="hKcat_R_R60" constant="false"/>
      <parameter id="R60_f" constant="false"/>
      <parameter id="R60_r" constant="false"/>
      <parameter id="R61_D" constant="false"/>
      <parameter id="hKcat_F_R61" constant="false"/>
      <parameter id="hKcat_R_R61" constant="false"/>
      <parameter id="R61_f" constant="false"/>
      <parameter id="R61_r" constant="false"/>
      <parameter id="R64_D" constant="false"/>
      <parameter id="hKcat_F_R64" constant="false"/>
      <parameter id="hKcat_R_R64" constant="false"/>
      <parameter id="R64_f" constant="false"/>
      <parameter id="R64_r" constant="false"/>
      <parameter id="R69_D" constant="false"/>
      <parameter id="hKcat_F_R69" constant="false"/>
      <parameter id="hKcat_R_R69" constant="false"/>
      <parameter id="R69_f" constant="false"/>
      <parameter id="R69_r" constant="false"/>
      <parameter id="R70_D" constant="false"/>
      <parameter id="hKcat_F_R70" constant="false"/>
      <parameter id="hKcat_R_R70" constant="false"/>
      <parameter id="R70_f" constant="false"/>
      <parameter id="R70_r" constant="false"/>
      <parameter id="R71_D" constant="false"/>
      <parameter id="hKcat_F_R71" constant="false"/>
      <parameter id="hKcat_R_R71" constant="false"/>
      <parameter id="R71_f" constant="false"/>
      <parameter id="R71_r" constant="false"/>
      <parameter id="R83_D" constant="false"/>
      <parameter id="hKcat_F_R83" constant="false"/>
      <parameter id="hKcat_R_R83" constant="false"/>
      <parameter id="R83_f" constant="false"/>
      <parameter id="R83_r" constant="false"/>
      <parameter id="R90_D" constant="false"/>
      <parameter id="hKcat_F_R90" constant="false"/>
      <parameter id="hKcat_R_R90" constant="false"/>
      <parameter id="R90_f" constant="false"/>
      <parameter id="R90_r" constant="false"/>
      <parameter id="R123_D" constant="false"/>
      <parameter id="hKcat_F_R123" constant="false"/>
      <parameter id="hKcat_R_R123" constant="false"/>
      <parameter id="R123_f" constant="false"/>
      <parameter id="R123_r" constant="false"/>
      <parameter id="eEC23316_fr" constant="false"/>
      <parameter id="eEC23316_Dreg" constant="false"/>
      <parameter id="R157_D" constant="false"/>
      <parameter id="hKcat_F_R157" constant="false"/>
      <parameter id="hKcat_R_R157" constant="false"/>
      <parameter id="R157_f" constant="false"/>
      <parameter id="R157_r" constant="false"/>
      <parameter id="R169_D" constant="false"/>
      <parameter id="hKcat_F_R169" constant="false"/>
      <parameter id="hKcat_R_R169" constant="false"/>
      <parameter id="R169_f" constant="false"/>
      <parameter id="R169_r" constant="false"/>
      <parameter id="R171_D" constant="false"/>
      <parameter id="hKcat_F_R171" constant="false"/>
      <parameter id="hKcat_R_R171" constant="false"/>
      <parameter id="R171_f" constant="false"/>
      <parameter id="R171_r" constant="false"/>
      <parameter id="R172_D" constant="false"/>
      <parameter id="hKcat_F_R172" constant="false"/>
      <parameter id="hKcat_R_R172" constant="false"/>
      <parameter id="R172_f" constant="false"/>
      <parameter id="R172_r" constant="false"/>
      <parameter id="R173_D" constant="false"/>
      <parameter id="hKcat_F_R173" constant="false"/>
      <parameter id="hKcat_R_R173" constant="false"/>
      <parameter id="R173_f" constant="false"/>
      <parameter id="R173_r" constant="false"/>
      <parameter id="R174_D" constant="false"/>
      <parameter id="hKcat_F_R174" constant="false"/>
      <parameter id="hKcat_R_R174" constant="false"/>
      <parameter id="R174_f" constant="false"/>
      <parameter id="R174_r" constant="false"/>
      <parameter id="R175_D" constant="false"/>
      <parameter id="hKcat_F_R175" constant="false"/>
      <parameter id="hKcat_R_R175" constant="false"/>
      <parameter id="R175_f" constant="false"/>
      <parameter id="R175_r" constant="false"/>
      <parameter id="R176_D" constant="false"/>
      <parameter id="hKcat_F_R176" constant="false"/>
      <parameter id="hKcat_R_R176" constant="false"/>
      <parameter id="R176_f" constant="false"/>
      <parameter id="R176_r" constant="false"/>
      <parameter id="R177_D" constant="false"/>
      <parameter id="hKcat_F_R177" constant="false"/>
      <parameter id="hKcat_R_R177" constant="false"/>
      <parameter id="R177_f" constant="false"/>
      <parameter id="R177_r" constant="false"/>
      <parameter id="R181_D" constant="false"/>
      <parameter id="hKcat_F_R181" constant="false"/>
      <parameter id="hKcat_R_R181" constant="false"/>
      <parameter id="R181_f" constant="false"/>
      <parameter id="R181_r" constant="false"/>
      <parameter id="R204_D" constant="false"/>
      <parameter id="hKcat_F_R204" constant="false"/>
      <parameter id="hKcat_R_R204" constant="false"/>
      <parameter id="R204_f" constant="false"/>
      <parameter id="R204_r" constant="false"/>
      <parameter id="R245_D" constant="false"/>
      <parameter id="hKcat_F_R245" constant="false"/>
      <parameter id="hKcat_R_R245" constant="false"/>
      <parameter id="R245_f" constant="false"/>
      <parameter id="R245_r" constant="false"/>
      <parameter id="R255_D" constant="false"/>
      <parameter id="hKcat_F_R255" constant="false"/>
      <parameter id="hKcat_R_R255" constant="false"/>
      <parameter id="R255_f" constant="false"/>
      <parameter id="R255_r" constant="false"/>
      <parameter id="R256_D" constant="false"/>
      <parameter id="hKcat_F_R256" constant="false"/>
      <parameter id="hKcat_R_R256" constant="false"/>
      <parameter id="R256_f" constant="false"/>
      <parameter id="R256_r" constant="false"/>
      <parameter id="R257_D" constant="false"/>
      <parameter id="hKcat_F_R257" constant="false"/>
      <parameter id="hKcat_R_R257" constant="false"/>
      <parameter id="R257_f" constant="false"/>
      <parameter id="R257_r" constant="false"/>
      <parameter id="R268_D" constant="false"/>
      <parameter id="hKcat_F_R268" constant="false"/>
      <parameter id="hKcat_R_R268" constant="false"/>
      <parameter id="R268_f" constant="false"/>
      <parameter id="R268_r" constant="false"/>
      <parameter id="R270_D" constant="false"/>
      <parameter id="hKcat_F_R270" constant="false"/>
      <parameter id="hKcat_R_R270" constant="false"/>
      <parameter id="R270_f" constant="false"/>
      <parameter id="R270_r" constant="false"/>
      <parameter id="R271_D" constant="false"/>
      <parameter id="hKcat_F_R271" constant="false"/>
      <parameter id="hKcat_R_R271" constant="false"/>
      <parameter id="R271_f" constant="false"/>
      <parameter id="R271_r" constant="false"/>
      <parameter id="R272_D" constant="false"/>
      <parameter id="hKcat_F_R272" constant="false"/>
      <parameter id="hKcat_R_R272" constant="false"/>
      <parameter id="R272_f" constant="false"/>
      <parameter id="R272_r" constant="false"/>
      <parameter id="R273_D" constant="false"/>
      <parameter id="hKcat_F_R273" constant="false"/>
      <parameter id="hKcat_R_R273" constant="false"/>
      <parameter id="R273_f" constant="false"/>
      <parameter id="R273_r" constant="false"/>
      <parameter id="R299_D" constant="false"/>
      <parameter id="hKcat_F_R299" constant="false"/>
      <parameter id="hKcat_R_R299" constant="false"/>
      <parameter id="R299_f" constant="false"/>
      <parameter id="R299_r" constant="false"/>
      <parameter id="R300_D" constant="false"/>
      <parameter id="hKcat_F_R300" constant="false"/>
      <parameter id="hKcat_R_R300" constant="false"/>
      <parameter id="R300_f" constant="false"/>
      <parameter id="R300_r" constant="false"/>
      <parameter id="R304_D" constant="false"/>
      <parameter id="hKcat_F_R304" constant="false"/>
      <parameter id="hKcat_R_R304" constant="false"/>
      <parameter id="R304_f" constant="false"/>
      <parameter id="R304_r" constant="false"/>
      <parameter id="R305_D" constant="false"/>
      <parameter id="hKcat_F_R305" constant="false"/>
      <parameter id="hKcat_R_R305" constant="false"/>
      <parameter id="R305_f" constant="false"/>
      <parameter id="R305_r" constant="false"/>
      <parameter id="R307_D" constant="false"/>
      <parameter id="hKcat_F_R307" constant="false"/>
      <parameter id="hKcat_R_R307" constant="false"/>
      <parameter id="R307_f" constant="false"/>
      <parameter id="R307_r" constant="false"/>
      <parameter id="R308_D" constant="false"/>
      <parameter id="hKcat_F_R308" constant="false"/>
      <parameter id="hKcat_R_R308" constant="false"/>
      <parameter id="R308_f" constant="false"/>
      <parameter id="R308_r" constant="false"/>
      <parameter id="R346_D" constant="false"/>
      <parameter id="hKcat_F_R346" constant="false"/>
      <parameter id="hKcat_R_R346" constant="false"/>
      <parameter id="R346_f" constant="false"/>
      <parameter id="R346_r" constant="false"/>
      <parameter id="R347_D" constant="false"/>
      <parameter id="hKcat_F_R347" constant="false"/>
      <parameter id="hKcat_R_R347" constant="false"/>
      <parameter id="R347_f" constant="false"/>
      <parameter id="R347_r" constant="false"/>
      <parameter id="R351_D" constant="false"/>
      <parameter id="hKcat_F_R351" constant="false"/>
      <parameter id="hKcat_R_R351" constant="false"/>
      <parameter id="R351_f" constant="false"/>
      <parameter id="R351_r" constant="false"/>
      <parameter id="R371_D" constant="false"/>
      <parameter id="hKcat_F_R371" constant="false"/>
      <parameter id="hKcat_R_R371" constant="false"/>
      <parameter id="R371_f" constant="false"/>
      <parameter id="R371_r" constant="false"/>
      <parameter id="R372_D" constant="false"/>
      <parameter id="hKcat_F_R372" constant="false"/>
      <parameter id="hKcat_R_R372" constant="false"/>
      <parameter id="R372_f" constant="false"/>
      <parameter id="R372_r" constant="false"/>
      <parameter id="R373_D" constant="false"/>
      <parameter id="hKcat_F_R373" constant="false"/>
      <parameter id="hKcat_R_R373" constant="false"/>
      <parameter id="R373_f" constant="false"/>
      <parameter id="R373_r" constant="false"/>
      <parameter id="R406_D" constant="false"/>
      <parameter id="hKcat_F_R406" constant="false"/>
      <parameter id="hKcat_R_R406" constant="false"/>
      <parameter id="R406_f" constant="false"/>
      <parameter id="R406_r" constant="false"/>
      <parameter id="R197_D" constant="false"/>
      <parameter id="hKcat_F_R197" constant="false"/>
      <parameter id="hKcat_R_R197" constant="false"/>
      <parameter id="R197_f" constant="false"/>
      <parameter id="R197_r" constant="false"/>
      <parameter id="R269_D" constant="false"/>
      <parameter id="hKcat_F_R269" constant="false"/>
      <parameter id="hKcat_R_R269" constant="false"/>
      <parameter id="R269_f" constant="false"/>
      <parameter id="R269_r" constant="false"/>
      <parameter id="R345_D" constant="false"/>
      <parameter id="hKcat_F_R345" constant="false"/>
      <parameter id="hKcat_R_R345" constant="false"/>
      <parameter id="R345_f" constant="false"/>
      <parameter id="R345_r" constant="false"/>
      <parameter id="R62_D" constant="false"/>
      <parameter id="hKcat_F_R62" constant="false"/>
      <parameter id="hKcat_R_R62" constant="false"/>
      <parameter id="R62_f" constant="false"/>
      <parameter id="R62_r" constant="false"/>
      <parameter id="R63_D" constant="false"/>
      <parameter id="hKcat_F_R63" constant="false"/>
      <parameter id="hKcat_R_R63" constant="false"/>
      <parameter id="R63_f" constant="false"/>
      <parameter id="R63_r" constant="false"/>
      <parameter id="R227_D" constant="false"/>
      <parameter id="hKcat_F_R227" constant="false"/>
      <parameter id="hKcat_R_R227" constant="false"/>
      <parameter id="R227_f" constant="false"/>
      <parameter id="R227_r" constant="false"/>
      <parameter id="R228_D" constant="false"/>
      <parameter id="hKcat_F_R228" constant="false"/>
      <parameter id="hKcat_R_R228" constant="false"/>
      <parameter id="R228_f" constant="false"/>
      <parameter id="R228_r" constant="false"/>
      <parameter id="R219_D" constant="false"/>
      <parameter id="hKcat_F_R219" constant="false"/>
      <parameter id="hKcat_R_R219" constant="false"/>
      <parameter id="R219_f" constant="false"/>
      <parameter id="R219_r" constant="false"/>
      <parameter id="R224_D" constant="false"/>
      <parameter id="hKcat_F_R224" constant="false"/>
      <parameter id="hKcat_R_R224" constant="false"/>
      <parameter id="R224_f" constant="false"/>
      <parameter id="R224_r" constant="false"/>
      <parameter id="R225_D" constant="false"/>
      <parameter id="hKcat_F_R225" constant="false"/>
      <parameter id="hKcat_R_R225" constant="false"/>
      <parameter id="R225_f" constant="false"/>
      <parameter id="R225_r" constant="false"/>
      <parameter id="R258_D" constant="false"/>
      <parameter id="hKcat_F_R258" constant="false"/>
      <parameter id="hKcat_R_R258" constant="false"/>
      <parameter id="R258_f" constant="false"/>
      <parameter id="R258_r" constant="false"/>
    </listOfParameters>
    <listOfInitialAssignments>
      <initialAssignment symbol="cAcon">
        <math xmlns="http://www.w3.org/1998/Math/MathML">
          <apply>
            <times/>
            <ci> v6 </ci>
            <cn> 0.001 </cn>
            <ci> dilution_factor </ci>
          </apply>
        </math>
      </initialAssignment>
      <initialAssignment symbol="_510CH2THF">
        <math xmlns="http://www.w3.org/1998/Math/MathML">
          <apply>
            <times/>
            <ci> v14 </ci>
            <cn> 0.001 </cn>
            <ci> dilution_factor </ci>
          </apply>
        </math>
      </initialAssignment>
      <initialAssignment symbol="_3AMP">
        <math xmlns="http://www.w3.org/1998/Math/MathML">
          <apply>
            <times/>
            <ci> v37 </ci>
            <cn> 0.001 </cn>
            <ci> dilution_factor </ci>
          </apply>
        </math>
      </initialAssignment>
      <initialAssignment symbol="H2O">
        <math xmlns="http://www.w3.org/1998/Math/MathML">
          <apply>
            <times/>
            <ci> v69 </ci>
            <cn type="integer"> 10 </cn>
            <ci> dilution_factor </ci>
          </apply>
        </math>
      </initialAssignment>
      <initialAssignment symbol="SDLactoylglutathione">
        <math xmlns="http://www.w3.org/1998/Math/MathML">
          <apply>
            <times/>
            <ci> v72 </ci>
            <cn> 0.001 </cn>
            <ci> dilution_factor </ci>
          </apply>
        </math>
      </initialAssignment>
      <initialAssignment symbol="Acetylphosphate">
        <math xmlns="http://www.w3.org/1998/Math/MathML">
          <apply>
            <times/>
            <ci> v73 </ci>
            <cn> 1.1 </cn>
            <ci> dilution_factor </ci>
          </apply>
        </math>
      </initialAssignment>
      <initialAssignment symbol="Propanoylphosphate">
        <math xmlns="http://www.w3.org/1998/Math/MathML">
          <apply>
            <times/>
            <ci> v147 </ci>
            <cn> 0.001 </cn>
            <ci> dilution_factor </ci>
          </apply>
        </math>
      </initialAssignment>
      <initialAssignment symbol="Itaconate">
        <math xmlns="http://www.w3.org/1998/Math/MathML">
          <apply>
            <times/>
            <ci> v160 </ci>
            <cn> 0.001 </cn>
            <ci> dilution_factor </ci>
          </apply>
        </math>
      </initialAssignment>
      <initialAssignment symbol="QH2">
        <math xmlns="http://www.w3.org/1998/Math/MathML">
          <apply>
            <times/>
            <ci> v170 </ci>
            <cn> 0.001 </cn>
            <ci> dilution_factor </ci>
          </apply>
        </math>
      </initialAssignment>
      <initialAssignment symbol="NH3">
        <math xmlns="http://www.w3.org/1998/Math/MathML">
          <apply>
            <times/>
            <ci> v180 </ci>
            <cn> 0.001 </cn>
            <ci> dilution_factor </ci>
          </apply>
        </math>
      </initialAssignment>
      <initialAssignment symbol="Ethanol">
        <math xmlns="http://www.w3.org/1998/Math/MathML">
          <apply>
            <times/>
            <ci> v207 </ci>
            <cn> 0.001 </cn>
            <ci> dilution_factor </ci>
          </apply>
        </math>
      </initialAssignment>
      <initialAssignment symbol="Dihydrolipoylprotein">
        <math xmlns="http://www.w3.org/1998/Math/MathML">
          <apply>
            <times/>
            <ci> v224 </ci>
            <cn> 0.001 </cn>
            <ci> dilution_factor </ci>
          </apply>
        </math>
      </initialAssignment>
      <initialAssignment symbol="aKG">
        <math xmlns="http://www.w3.org/1998/Math/MathML">
          <apply>
            <times/>
            <ci> v237 </ci>
            <cn> 0.44 </cn>
            <ci> dilution_factor </ci>
          </apply>
        </math>
      </initialAssignment>
      <initialAssignment symbol="AMP">
        <math xmlns="http://www.w3.org/1998/Math/MathML">
          <apply>
            <times/>
            <ci> v238 </ci>
            <cn> 0.001 </cn>
            <ci> dilution_factor </ci>
          </apply>
        </math>
      </initialAssignment>
      <initialAssignment symbol="Isocitrate">
        <math xmlns="http://www.w3.org/1998/Math/MathML">
          <apply>
            <times/>
            <ci> v260 </ci>
            <cn> 0.001 </cn>
            <ci> dilution_factor </ci>
          </apply>
        </math>
      </initialAssignment>
      <initialAssignment symbol="THF">
        <math xmlns="http://www.w3.org/1998/Math/MathML">
          <apply>
            <times/>
            <ci> v263 </ci>
            <cn> 0.001 </cn>
            <ci> dilution_factor </ci>
          </apply>
        </math>
      </initialAssignment>
      <initialAssignment symbol="NADP">
        <math xmlns="http://www.w3.org/1998/Math/MathML">
          <apply>
            <times/>
            <ci> v265 </ci>
            <cn> 0.0021 </cn>
            <ci> dilution_factor </ci>
          </apply>
        </math>
      </initialAssignment>
      <initialAssignment symbol="Acetate">
        <math xmlns="http://www.w3.org/1998/Math/MathML">
          <apply>
            <times/>
            <ci> v277 </ci>
            <cn> 0.001 </cn>
            <ci> dilution_factor </ci>
          </apply>
        </math>
      </initialAssignment>
      <initialAssignment symbol="Ubiquinone">
        <math xmlns="http://www.w3.org/1998/Math/MathML">
          <apply>
            <times/>
            <ci> v279 </ci>
            <cn> 0.001 </cn>
            <ci> dilution_factor </ci>
          </apply>
        </math>
      </initialAssignment>
      <initialAssignment symbol="Glycine">
        <math xmlns="http://www.w3.org/1998/Math/MathML">
          <apply>
            <times/>
            <ci> v295 </ci>
            <cn> 0.001 </cn>
            <ci> dilution_factor </ci>
          </apply>
        </math>
      </initialAssignment>
      <initialAssignment symbol="THMPT">
        <math xmlns="http://www.w3.org/1998/Math/MathML">
          <apply>
            <times/>
            <ci> v298 </ci>
            <cn> 0.001 </cn>
            <ci> dilution_factor </ci>
          </apply>
        </math>
      </initialAssignment>
      <initialAssignment symbol="_2Oxoadipate">
        <math xmlns="http://www.w3.org/1998/Math/MathML">
          <apply>
            <times/>
            <ci> v310 </ci>
            <cn> 0.001 </cn>
            <ci> dilution_factor </ci>
          </apply>
        </math>
      </initialAssignment>
      <initialAssignment symbol="_2A3OxoBAc">
        <math xmlns="http://www.w3.org/1998/Math/MathML">
          <apply>
            <times/>
            <ci> v312 </ci>
            <cn> 0.001 </cn>
            <ci> dilution_factor </ci>
          </apply>
        </math>
      </initialAssignment>
      <initialAssignment symbol="SucCoA">
        <math xmlns="http://www.w3.org/1998/Math/MathML">
          <apply>
            <times/>
            <ci> v325 </ci>
            <cn> 0.23 </cn>
            <ci> dilution_factor </ci>
          </apply>
        </math>
      </initialAssignment>
      <initialAssignment symbol="NADPH">
        <math xmlns="http://www.w3.org/1998/Math/MathML">
          <apply>
            <times/>
            <ci> v326 </ci>
            <cn> 0.12 </cn>
            <ci> dilution_factor </ci>
          </apply>
        </math>
      </initialAssignment>
      <initialAssignment symbol="Propanoate">
        <math xmlns="http://www.w3.org/1998/Math/MathML">
          <apply>
            <times/>
            <ci> v327 </ci>
            <cn> 0.001 </cn>
            <ci> dilution_factor </ci>
          </apply>
        </math>
      </initialAssignment>
      <initialAssignment symbol="NAD">
        <math xmlns="http://www.w3.org/1998/Math/MathML">
          <apply>
            <times/>
            <ci> v338 </ci>
            <cn> 0.001 </cn>
            <ci> dilution_factor </ci>
          </apply>
        </math>
      </initialAssignment>
      <initialAssignment symbol="CoA">
        <math xmlns="http://www.w3.org/1998/Math/MathML">
          <apply>
            <times/>
            <ci> v346 </ci>
            <cn> 1.4 </cn>
            <ci> dilution_factor </ci>
          </apply>
        </math>
      </initialAssignment>
      <initialAssignment symbol="Oxa">
        <math xmlns="http://www.w3.org/1998/Math/MathML">
          <apply>
            <times/>
            <ci> v359 </ci>
            <cn> 0.0011 </cn>
            <ci> dilution_factor </ci>
          </apply>
        </math>
      </initialAssignment>
      <initialAssignment symbol="S2Aceto2hydroxybutanoate">
        <math xmlns="http://www.w3.org/1998/Math/MathML">
          <apply>
            <times/>
            <ci> v373 </ci>
            <cn> 0.001 </cn>
            <ci> dilution_factor </ci>
          </apply>
        </math>
      </initialAssignment>
      <initialAssignment symbol="Pyr">
        <math xmlns="http://www.w3.org/1998/Math/MathML">
          <apply>
            <times/>
            <ci> v386 </ci>
            <cn> 0.0011 </cn>
            <ci> dilution_factor </ci>
          </apply>
        </math>
      </initialAssignment>
      <initialAssignment symbol="_5GlutCys">
        <math xmlns="http://www.w3.org/1998/Math/MathML">
          <apply>
            <times/>
            <ci> v391 </ci>
            <cn> 0.001 </cn>
            <ci> dilution_factor </ci>
          </apply>
        </math>
      </initialAssignment>
      <initialAssignment symbol="Citrate">
        <math xmlns="http://www.w3.org/1998/Math/MathML">
          <apply>
            <times/>
            <ci> v392 </ci>
            <cn> 0.001 </cn>
            <ci> dilution_factor </ci>
          </apply>
        </math>
      </initialAssignment>
      <initialAssignment symbol="MaloCoA">
        <math xmlns="http://www.w3.org/1998/Math/MathML">
          <apply>
            <times/>
            <ci> v403 </ci>
            <cn> 0.001 </cn>
            <ci> dilution_factor </ci>
          </apply>
        </math>
      </initialAssignment>
      <initialAssignment symbol="Serine">
        <math xmlns="http://www.w3.org/1998/Math/MathML">
          <apply>
            <times/>
            <ci> v409 </ci>
            <cn> 0.011 </cn>
            <ci> dilution_factor </ci>
          </apply>
        </math>
      </initialAssignment>
      <initialAssignment symbol="PEP">
        <math xmlns="http://www.w3.org/1998/Math/MathML">
          <apply>
            <times/>
            <ci> v431 </ci>
            <cn> 0.18 </cn>
            <ci> dilution_factor </ci>
          </apply>
        </math>
      </initialAssignment>
      <initialAssignment symbol="Formate">
        <math xmlns="http://www.w3.org/1998/Math/MathML">
          <apply>
            <times/>
            <ci> v435 </ci>
            <cn> 0.001 </cn>
            <ci> dilution_factor </ci>
          </apply>
        </math>
      </initialAssignment>
      <initialAssignment symbol="AcCoA">
        <math xmlns="http://www.w3.org/1998/Math/MathML">
          <apply>
            <times/>
            <ci> v440 </ci>
            <cn> 0.61 </cn>
            <ci> dilution_factor </ci>
          </apply>
        </math>
      </initialAssignment>
      <initialAssignment symbol="ItaconylCoA">
        <math xmlns="http://www.w3.org/1998/Math/MathML">
          <apply>
            <times/>
            <ci> v466 </ci>
            <cn> 0.001 </cn>
            <ci> dilution_factor </ci>
          </apply>
        </math>
      </initialAssignment>
      <initialAssignment symbol="CO2">
        <math xmlns="http://www.w3.org/1998/Math/MathML">
          <apply>
            <times/>
            <ci> v470 </ci>
            <cn> 0.001 </cn>
            <ci> dilution_factor </ci>
          </apply>
        </math>
      </initialAssignment>
      <initialAssignment symbol="PO4">
        <math xmlns="http://www.w3.org/1998/Math/MathML">
          <apply>
            <times/>
            <ci> v483 </ci>
            <cn> 0.001 </cn>
            <ci> dilution_factor </ci>
          </apply>
        </math>
      </initialAssignment>
      <initialAssignment symbol="S2Acetolactate">
        <math xmlns="http://www.w3.org/1998/Math/MathML">
          <apply>
            <times/>
            <ci> v494 </ci>
            <cn> 0.001 </cn>
            <ci> dilution_factor </ci>
          </apply>
        </math>
      </initialAssignment>
      <initialAssignment symbol="GcvHSaminomethylN6dihydrolipoylLlysine">
        <math xmlns="http://www.w3.org/1998/Math/MathML">
          <apply>
            <times/>
            <ci> v496 </ci>
            <cn> 0.001 </cn>
            <ci> dilution_factor </ci>
          </apply>
        </math>
      </initialAssignment>
      <initialAssignment symbol="_510MTHMPT">
        <math xmlns="http://www.w3.org/1998/Math/MathML">
          <apply>
            <times/>
            <ci> v501 </ci>
            <cn> 0.001 </cn>
            <ci> dilution_factor </ci>
          </apply>
        </math>
      </initialAssignment>
      <initialAssignment symbol="Succinate">
        <math xmlns="http://www.w3.org/1998/Math/MathML">
          <apply>
            <times/>
            <ci> v509 </ci>
            <cn> 7.1692 </cn>
            <ci> dilution_factor </ci>
          </apply>
        </math>
      </initialAssignment>
      <initialAssignment symbol="GSH">
        <math xmlns="http://www.w3.org/1998/Math/MathML">
          <apply>
            <times/>
            <ci> v534 </ci>
            <cn> 0.001 </cn>
            <ci> dilution_factor </ci>
          </apply>
        </math>
      </initialAssignment>
      <initialAssignment symbol="Mal">
        <math xmlns="http://www.w3.org/1998/Math/MathML">
          <apply>
            <times/>
            <ci> v539 </ci>
            <cn> 1.7 </cn>
            <ci> dilution_factor </ci>
          </apply>
        </math>
      </initialAssignment>
      <initialAssignment symbol="ADP">
        <math xmlns="http://www.w3.org/1998/Math/MathML">
          <apply>
            <times/>
            <ci> v555 </ci>
            <cn> 0.001 </cn>
            <ci> dilution_factor </ci>
          </apply>
        </math>
      </initialAssignment>
      <initialAssignment symbol="PropaCoA">
        <math xmlns="http://www.w3.org/1998/Math/MathML">
          <apply>
            <times/>
            <ci> v563 </ci>
            <cn> 0.001 </cn>
            <ci> dilution_factor </ci>
          </apply>
        </math>
      </initialAssignment>
      <initialAssignment symbol="GlutarylCoA">
        <math xmlns="http://www.w3.org/1998/Math/MathML">
          <apply>
            <times/>
            <ci> v577 </ci>
            <cn> 0.001 </cn>
            <ci> dilution_factor </ci>
          </apply>
        </math>
      </initialAssignment>
      <initialAssignment symbol="NADH">
        <math xmlns="http://www.w3.org/1998/Math/MathML">
          <apply>
            <times/>
            <ci> v581 </ci>
            <cn> 0.083 </cn>
            <ci> dilution_factor </ci>
          </apply>
        </math>
      </initialAssignment>
      <initialAssignment symbol="H">
        <math xmlns="http://www.w3.org/1998/Math/MathML">
          <apply>
            <times/>
            <ci> v593 </ci>
            <cn> 0.0001 </cn>
            <ci> dilution_factor </ci>
          </apply>
        </math>
      </initialAssignment>
      <initialAssignment symbol="LipoylP">
        <math xmlns="http://www.w3.org/1998/Math/MathML">
          <apply>
            <times/>
            <ci> v611 </ci>
            <cn> 0.001 </cn>
            <ci> dilution_factor </ci>
          </apply>
        </math>
      </initialAssignment>
      <initialAssignment symbol="PPi">
        <math xmlns="http://www.w3.org/1998/Math/MathML">
          <apply>
            <times/>
            <ci> v653 </ci>
            <cn> 0.0011 </cn>
            <ci> dilution_factor </ci>
          </apply>
        </math>
      </initialAssignment>
      <initialAssignment symbol="Glyox">
        <math xmlns="http://www.w3.org/1998/Math/MathML">
          <apply>
            <times/>
            <ci> v658 </ci>
            <cn> 0.0011 </cn>
            <ci> dilution_factor </ci>
          </apply>
        </math>
      </initialAssignment>
      <initialAssignment symbol="DLactate">
        <math xmlns="http://www.w3.org/1998/Math/MathML">
          <apply>
            <times/>
            <ci> v673 </ci>
            <cn> 3.25 </cn>
            <ci> dilution_factor </ci>
          </apply>
        </math>
      </initialAssignment>
      <initialAssignment symbol="_2Oxobutanoate">
        <math xmlns="http://www.w3.org/1998/Math/MathML">
          <apply>
            <times/>
            <ci> v674 </ci>
            <cn> 0.001 </cn>
            <ci> dilution_factor </ci>
          </apply>
        </math>
      </initialAssignment>
      <initialAssignment symbol="Acetaldehyde">
        <math xmlns="http://www.w3.org/1998/Math/MathML">
          <apply>
            <times/>
            <ci> v683 </ci>
            <cn> 0.0011 </cn>
            <ci> dilution_factor </ci>
          </apply>
        </math>
      </initialAssignment>
      <initialAssignment symbol="ATP">
        <math xmlns="http://www.w3.org/1998/Math/MathML">
          <apply>
            <times/>
            <ci> v712 </ci>
            <cn> 0.011 </cn>
            <ci> dilution_factor </ci>
          </apply>
        </math>
      </initialAssignment>
      <initialAssignment symbol="Acetyladenylate">
        <math xmlns="http://www.w3.org/1998/Math/MathML">
          <apply>
            <times/>
            <ci> v734 </ci>
            <cn> 0.001 </cn>
            <ci> dilution_factor </ci>
          </apply>
        </math>
      </initialAssignment>
      <initialAssignment symbol="Fum">
        <math xmlns="http://www.w3.org/1998/Math/MathML">
          <apply>
            <times/>
            <ci> v757 </ci>
            <cn> 0.001 </cn>
            <ci> dilution_factor </ci>
          </apply>
        </math>
      </initialAssignment>
      <initialAssignment symbol="CitrateHCT">
        <math xmlns="http://www.w3.org/1998/Math/MathML">
          <apply>
            <times/>
            <ci> v763 </ci>
            <cn type="e-notation"> 1 <sep/> -7 </cn>
            <ci> dilution_factor </ci>
          </apply>
        </math>
      </initialAssignment>
      <initialAssignment symbol="Oxalosuccinicacid">
        <math xmlns="http://www.w3.org/1998/Math/MathML">
          <apply>
            <times/>
            <ci> v764 </ci>
            <cn> 0.001 </cn>
            <ci> dilution_factor </ci>
          </apply>
        </math>
      </initialAssignment>
      <initialAssignment symbol="eEC6215">
        <math xmlns="http://www.w3.org/1998/Math/MathML">
          <apply>
            <times/>
            <ci> p_eEC6215 </ci>
            <ci> rel0 </ci>
            <cn> 0.019907186 </cn>
            <ci> dilution_factor </ci>
          </apply>
        </math>
      </initialAssignment>
      <initialAssignment symbol="eEC4213">
        <math xmlns="http://www.w3.org/1998/Math/MathML">
          <apply>
            <times/>
            <ci> p_eEC4213 </ci>
            <ci> rel0 </ci>
            <cn> 0.017715569 </cn>
            <ci> dilution_factor </ci>
          </apply>
        </math>
      </initialAssignment>
      <initialAssignment symbol="eEC1242">
        <math xmlns="http://www.w3.org/1998/Math/MathML">
          <apply>
            <times/>
            <ci> p_eEC1242 </ci>
            <ci> rel0 </ci>
            <cn> 0.01698503 </cn>
            <ci> dilution_factor </ci>
          </apply>
        </math>
      </initialAssignment>
      <initialAssignment symbol="eEC11137">
        <math xmlns="http://www.w3.org/1998/Math/MathML">
          <apply>
            <times/>
            <ci> p_eEC11137 </ci>
            <ci> rel0 </ci>
            <cn> 0.013770659 </cn>
            <ci> dilution_factor </ci>
          </apply>
        </math>
      </initialAssignment>
      <initialAssignment symbol="eEC1814">
        <math xmlns="http://www.w3.org/1998/Math/MathML">
          <apply>
            <times/>
            <ci> p_eEC1814 </ci>
            <ci> rel0 </ci>
            <cn> 0.011871257 </cn>
            <ci> dilution_factor </ci>
          </apply>
        </math>
      </initialAssignment>
      <initialAssignment symbol="eEC1241">
        <math xmlns="http://www.w3.org/1998/Math/MathML">
          <apply>
            <times/>
            <ci> p_eEC1241 </ci>
            <ci> rel0 </ci>
            <cn> 0.011323353 </cn>
            <ci> dilution_factor </ci>
          </apply>
        </math>
      </initialAssignment>
      <initialAssignment symbol="eEC23316">
        <math xmlns="http://www.w3.org/1998/Math/MathML">
          <apply>
            <times/>
            <ci> p_eEC23316 </ci>
            <ci> rel0 </ci>
            <cn> 0.010592814 </cn>
            <ci> dilution_factor </ci>
          </apply>
        </math>
      </initialAssignment>
      <initialAssignment symbol="eEC27140">
        <math xmlns="http://www.w3.org/1998/Math/MathML">
          <apply>
            <times/>
            <ci> p_eEC27140 </ci>
            <ci> rel0 </ci>
            <cn> 0.01041018 </cn>
            <ci> dilution_factor </ci>
          </apply>
        </math>
      </initialAssignment>
      <initialAssignment symbol="eEC11142">
        <math xmlns="http://www.w3.org/1998/Math/MathML">
          <apply>
            <times/>
            <ci> p_eEC11142 </ci>
            <ci> rel0 </ci>
            <cn> 0.010227545 </cn>
            <ci> dilution_factor </ci>
          </apply>
        </math>
      </initialAssignment>
      <initialAssignment symbol="eEC23112">
        <math xmlns="http://www.w3.org/1998/Math/MathML">
          <apply>
            <times/>
            <ci> p_eEC23112 </ci>
            <ci> rel0 </ci>
            <cn> 0.009497006 </cn>
            <ci> dilution_factor </ci>
          </apply>
        </math>
      </initialAssignment>
      <initialAssignment symbol="eEC23161">
        <math xmlns="http://www.w3.org/1998/Math/MathML">
          <apply>
            <times/>
            <ci> p_eEC23161 </ci>
            <ci> rel0 </ci>
            <cn> 0.007853293 </cn>
            <ci> dilution_factor </ci>
          </apply>
        </math>
      </initialAssignment>
      <initialAssignment symbol="eEC41149">
        <math xmlns="http://www.w3.org/1998/Math/MathML">
          <apply>
            <times/>
            <ci> p_eEC41149 </ci>
            <ci> rel0 </ci>
            <cn> 0.007488024 </cn>
            <ci> dilution_factor </ci>
          </apply>
        </math>
      </initialAssignment>
      <initialAssignment symbol="eEC2792">
        <math xmlns="http://www.w3.org/1998/Math/MathML">
          <apply>
            <times/>
            <ci> p_eEC2792 </ci>
            <ci> rel0 </ci>
            <cn> 0.00657485 </cn>
            <ci> dilution_factor </ci>
          </apply>
        </math>
      </initialAssignment>
      <initialAssignment symbol="eEC4212">
        <math xmlns="http://www.w3.org/1998/Math/MathML">
          <apply>
            <times/>
            <ci> p_eEC4212 </ci>
            <ci> rel0 </ci>
            <cn> 0.006026946 </cn>
            <ci> dilution_factor </ci>
          </apply>
        </math>
      </initialAssignment>
      <initialAssignment symbol="eEC2121">
        <math xmlns="http://www.w3.org/1998/Math/MathML">
          <apply>
            <times/>
            <ci> p_eEC2121 </ci>
            <ci> rel0 </ci>
            <cn> 0.005661677 </cn>
            <ci> dilution_factor </ci>
          </apply>
        </math>
      </initialAssignment>
      <initialAssignment symbol="eEC11140">
        <math xmlns="http://www.w3.org/1998/Math/MathML">
          <apply>
            <times/>
            <ci> p_eEC11140 </ci>
            <ci> rel0 </ci>
            <cn> 0.005661677 </cn>
            <ci> dilution_factor </ci>
          </apply>
        </math>
      </initialAssignment>
      <initialAssignment symbol="eEC2318">
        <math xmlns="http://www.w3.org/1998/Math/MathML">
          <apply>
            <times/>
            <ci> p_eEC2318 </ci>
            <ci> rel0 </ci>
            <cn> 0.004931138 </cn>
            <ci> dilution_factor </ci>
          </apply>
        </math>
      </initialAssignment>
      <initialAssignment symbol="eEC1442">
        <math xmlns="http://www.w3.org/1998/Math/MathML">
          <apply>
            <times/>
            <ci> p_eEC1442 </ci>
            <ci> rel0 </ci>
            <cn> 0.004748503 </cn>
            <ci> dilution_factor </ci>
          </apply>
        </math>
      </initialAssignment>
      <initialAssignment symbol="eEC6211">
        <math xmlns="http://www.w3.org/1998/Math/MathML">
          <apply>
            <times/>
            <ci> p_eEC6211 </ci>
            <ci> rel0 </ci>
            <cn> 0.003287425 </cn>
            <ci> dilution_factor </ci>
          </apply>
        </math>
      </initialAssignment>
      <initialAssignment symbol="eEC23129">
        <math xmlns="http://www.w3.org/1998/Math/MathML">
          <apply>
            <times/>
            <ci> p_eEC23129 </ci>
            <ci> rel0 </ci>
            <cn> 0.003287425 </cn>
            <ci> dilution_factor </ci>
          </apply>
        </math>
      </initialAssignment>
      <initialAssignment symbol="eEC6412">
        <math xmlns="http://www.w3.org/1998/Math/MathML">
          <apply>
            <times/>
            <ci> p_eEC6412 </ci>
            <ci> rel0 </ci>
            <cn> 0.003287425 </cn>
            <ci> dilution_factor </ci>
          </apply>
        </math>
      </initialAssignment>
      <initialAssignment symbol="eEC41131">
        <math xmlns="http://www.w3.org/1998/Math/MathML">
          <apply>
            <times/>
            <ci> p_eEC41131 </ci>
            <ci> rel0 </ci>
            <cn> 0.00310479 </cn>
            <ci> dilution_factor </ci>
          </apply>
        </math>
      </initialAssignment>
      <initialAssignment symbol="eEC2721">
        <math xmlns="http://www.w3.org/1998/Math/MathML">
          <apply>
            <times/>
            <ci> p_eEC2721 </ci>
            <ci> rel0 </ci>
            <cn> 0.002739521 </cn>
            <ci> dilution_factor </ci>
          </apply>
        </math>
      </initialAssignment>
      <initialAssignment symbol="eEC4131">
        <math xmlns="http://www.w3.org/1998/Math/MathML">
          <apply>
            <times/>
            <ci> p_eEC4131 </ci>
            <ci> rel0 </ci>
            <cn> 0.002008982 </cn>
            <ci> dilution_factor </ci>
          </apply>
        </math>
      </initialAssignment>
      <initialAssignment symbol="eEC1351">
        <math xmlns="http://www.w3.org/1998/Math/MathML">
          <apply>
            <times/>
            <ci> p_eEC1351 </ci>
            <ci> rel0 </ci>
            <cn> 0.001826347 </cn>
            <ci> dilution_factor </ci>
          </apply>
        </math>
      </initialAssignment>
      <initialAssignment symbol="eEC2216">
        <math xmlns="http://www.w3.org/1998/Math/MathML">
          <apply>
            <times/>
            <ci> p_eEC2216 </ci>
            <ci> rel0 </ci>
            <cn> 0.001826347 </cn>
            <ci> dilution_factor </ci>
          </apply>
        </math>
      </initialAssignment>
      <initialAssignment symbol="eEC6323">
        <math xmlns="http://www.w3.org/1998/Math/MathML">
          <apply>
            <times/>
            <ci> p_eEC6323 </ci>
            <ci> rel0 </ci>
            <cn> 0.001826347 </cn>
            <ci> dilution_factor </ci>
          </apply>
        </math>
      </initialAssignment>
      <initialAssignment symbol="eEC11138">
        <math xmlns="http://www.w3.org/1998/Math/MathML">
          <apply>
            <times/>
            <ci> p_eEC11138 </ci>
            <ci> rel0 </ci>
            <cn> 0.001643713 </cn>
            <ci> dilution_factor </ci>
          </apply>
        </math>
      </initialAssignment>
      <initialAssignment symbol="eEC43117">
        <math xmlns="http://www.w3.org/1998/Math/MathML">
          <apply>
            <times/>
            <ci> p_eEC43117 </ci>
            <ci> rel0 </ci>
            <cn> 0.000913174 </cn>
            <ci> dilution_factor </ci>
          </apply>
        </math>
      </initialAssignment>
      <initialAssignment symbol="eEC3126">
        <math xmlns="http://www.w3.org/1998/Math/MathML">
          <apply>
            <times/>
            <ci> p_eEC3126 </ci>
            <ci> rel0 </ci>
            <cn> 0.000547904 </cn>
            <ci> dilution_factor </ci>
          </apply>
        </math>
      </initialAssignment>
      <initialAssignment symbol="eEC1111">
        <math xmlns="http://www.w3.org/1998/Math/MathML">
          <apply>
            <times/>
            <ci> p_eEC1111 </ci>
            <ci> rel0 </ci>
            <cn> 0.000365269 </cn>
            <ci> dilution_factor </ci>
          </apply>
        </math>
      </initialAssignment>
      <initialAssignment symbol="eEC11128">
        <math xmlns="http://www.w3.org/1998/Math/MathML">
          <apply>
            <times/>
            <ci> p_eEC11128 </ci>
            <ci> rel0 </ci>
            <cn> 0.000365269 </cn>
            <ci> dilution_factor </ci>
          </apply>
        </math>
      </initialAssignment>
      <initialAssignment symbol="eEC1112">
        <math xmlns="http://www.w3.org/1998/Math/MathML">
          <apply>
            <times/>
            <ci> p_eEC1112 </ci>
            <ci> rel0 </ci>
            <cn> 0.000182635 </cn>
            <ci> dilution_factor </ci>
          </apply>
        </math>
      </initialAssignment>
      <initialAssignment symbol="hEC11137">
        <math xmlns="http://www.w3.org/1998/Math/MathML">
          <apply>
            <times/>
            <ci> p_hEC11137 </ci>
            <ci> rel1 </ci>
            <cn> 0.0122 </cn>
            <ci> dilution_factor </ci>
          </apply>
        </math>
      </initialAssignment>
      <initialAssignment symbol="hEC43117">
        <math xmlns="http://www.w3.org/1998/Math/MathML">
          <apply>
            <times/>
            <ci> p_hEC43117 </ci>
            <ci> rel2 </ci>
            <cn> 0.0122 </cn>
            <ci> dilution_factor </ci>
          </apply>
        </math>
      </initialAssignment>
      <initialAssignment symbol="hEC6411">
        <math xmlns="http://www.w3.org/1998/Math/MathML">
          <apply>
            <times/>
            <ci> p_hEC6411 </ci>
            <ci> rel3 </ci>
            <cn> 0.0122 </cn>
            <ci> dilution_factor </ci>
          </apply>
        </math>
      </initialAssignment>
      <initialAssignment symbol="hEC11719">
        <math xmlns="http://www.w3.org/1998/Math/MathML">
          <apply>
            <times/>
            <ci> p_hEC11719 </ci>
            <ci> rel4 </ci>
            <cn> 0.0122 </cn>
            <ci> dilution_factor </ci>
          </apply>
        </math>
      </initialAssignment>
    </listOfInitialAssignments>
    <listOfRules>
      <assignmentRule variable="R56_D">
        <math xmlns="http://www.w3.org/1998/Math/MathML">
          <apply>
            <minus/>
            <apply>
              <plus/>
              <apply>
                <times/>
                <apply>
                  <power/>
                  <apply>
                    <plus/>
                    <cn type="integer"> 1 </cn>
                    <apply>
                      <divide/>
                      <ci> ADP </ci>
                      <ci> Km_ADP_eEC2721 </ci>
                    </apply>
                  </apply>
                  <cn type="integer"> 1 </cn>
                </apply>
                <apply>
                  <power/>
                  <apply>
                    <plus/>
                    <cn type="integer"> 1 </cn>
                    <apply>
                      <divide/>
                      <ci> Acetylphosphate </ci>
                      <ci> Km_Acetylphosphate_eEC2721 </ci>
                    </apply>
                  </apply>
                  <cn type="integer"> 1 </cn>
                </apply>
              </apply>
              <apply>
                <times/>
                <apply>
                  <power/>
                  <apply>
                    <plus/>
                    <cn type="integer"> 1 </cn>
                    <apply>
                      <divide/>
                      <ci> ATP </ci>
                      <ci> Km_ATP_eEC2721 </ci>
                    </apply>
                  </apply>
                  <cn type="integer"> 1 </cn>
                </apply>
                <apply>
                  <power/>
                  <apply>
                    <plus/>
                    <cn type="integer"> 1 </cn>
                    <apply>
                      <divide/>
                      <ci> Acetate </ci>
                      <ci> Km_Acetate_eEC2721 </ci>
                    </apply>
                  </apply>
                  <cn type="integer"> 1 </cn>
                </apply>
              </apply>
            </apply>
            <cn type="integer"> 1 </cn>
          </apply>
        </math>
      </assignmentRule>
      <assignmentRule variable="hKcat_F_R56">
        <math xmlns="http://www.w3.org/1998/Math/MathML">
          <apply>
            <times/>
            <ci> Kcat_V_R56 </ci>
            <apply>
              <power/>
              <apply>
                <divide/>
                <apply>
                  <times/>
                  <ci> Keq_R56 </ci>
                  <apply>
                    <power/>
                    <ci> Km_ADP_eEC2721 </ci>
                    <cn type="integer"> 1 </cn>
                  </apply>
                  <apply>
                    <power/>
                    <ci> Km_Acetylphosphate_eEC2721 </ci>
                    <cn type="integer"> 1 </cn>
                  </apply>
                </apply>
                <apply>
                  <times/>
                  <apply>
                    <power/>
                    <ci> Km_ATP_eEC2721 </ci>
                    <cn type="integer"> 1 </cn>
                  </apply>
                  <apply>
                    <power/>
                    <ci> Km_Acetate_eEC2721 </ci>
                    <cn type="integer"> 1 </cn>
                  </apply>
                </apply>
              </apply>
              <cn> 0.5 </cn>
            </apply>
          </apply>
        </math>
      </assignmentRule>
      <assignmentRule variable="hKcat_R_R56">
        <math xmlns="http://www.w3.org/1998/Math/MathML">
          <apply>
            <times/>
            <ci> Kcat_V_R56 </ci>
            <apply>
              <power/>
              <apply>
                <divide/>
                <apply>
                  <times/>
                  <ci> Keq_R56 </ci>
                  <apply>
                    <power/>
                    <ci> Km_ADP_eEC2721 </ci>
                    <cn type="integer"> 1 </cn>
                  </apply>
                  <apply>
                    <power/>
                    <ci> Km_Acetylphosphate_eEC2721 </ci>
                    <cn type="integer"> 1 </cn>
                  </apply>
                </apply>
                <apply>
                  <times/>
                  <apply>
                    <power/>
                    <ci> Km_ATP_eEC2721 </ci>
                    <cn type="integer"> 1 </cn>
                  </apply>
                  <apply>
                    <power/>
                    <ci> Km_Acetate_eEC2721 </ci>
                    <cn type="integer"> 1 </cn>
                  </apply>
                </apply>
              </apply>
              <cn> -0.5 </cn>
            </apply>
          </apply>
        </math>
      </assignmentRule>
      <assignmentRule variable="R56_f">
        <math xmlns="http://www.w3.org/1998/Math/MathML">
          <apply>
            <divide/>
            <apply>
              <times/>
              <ci> eEC2721 </ci>
              <apply>
                <divide/>
                <apply>
                  <times/>
                  <ci> hKcat_F_R56 </ci>
                  <apply>
                    <power/>
                    <ci> ADP </ci>
                    <cn type="integer"> 1 </cn>
                  </apply>
                  <apply>
                    <power/>
                    <ci> Acetylphosphate </ci>
                    <cn type="integer"> 1 </cn>
                  </apply>
                </apply>
                <apply>
                  <times/>
                  <apply>
                    <power/>
                    <ci> Km_ADP_eEC2721 </ci>
                    <cn type="integer"> 1 </cn>
                  </apply>
                  <apply>
                    <power/>
                    <ci> Km_Acetylphosphate_eEC2721 </ci>
                    <cn type="integer"> 1 </cn>
                  </apply>
                </apply>
              </apply>
            </apply>
            <ci> R56_D </ci>
          </apply>
        </math>
      </assignmentRule>
      <assignmentRule variable="R56_r">
        <math xmlns="http://www.w3.org/1998/Math/MathML">
          <apply>
            <divide/>
            <apply>
              <times/>
              <ci> eEC2721 </ci>
              <apply>
                <divide/>
                <apply>
                  <times/>
                  <ci> hKcat_R_R56 </ci>
                  <apply>
                    <power/>
                    <ci> ATP </ci>
                    <cn type="integer"> 1 </cn>
                  </apply>
                  <apply>
                    <power/>
                    <ci> Acetate </ci>
                    <cn type="integer"> 1 </cn>
                  </apply>
                </apply>
                <apply>
                  <times/>
                  <apply>
                    <power/>
                    <ci> Km_ATP_eEC2721 </ci>
                    <cn type="integer"> 1 </cn>
                  </apply>
                  <apply>
                    <power/>
                    <ci> Km_Acetate_eEC2721 </ci>
                    <cn type="integer"> 1 </cn>
                  </apply>
                </apply>
              </apply>
            </apply>
            <ci> R56_D </ci>
          </apply>
        </math>
      </assignmentRule>
      <assignmentRule variable="R57_D">
        <math xmlns="http://www.w3.org/1998/Math/MathML">
          <apply>
            <minus/>
            <apply>
              <plus/>
              <apply>
                <times/>
                <apply>
                  <power/>
                  <apply>
                    <plus/>
                    <cn type="integer"> 1 </cn>
                    <apply>
                      <divide/>
                      <ci> ADP </ci>
                      <ci> Km_ADP_eEC2721 </ci>
                    </apply>
                  </apply>
                  <cn type="integer"> 1 </cn>
                </apply>
                <apply>
                  <power/>
                  <apply>
                    <plus/>
                    <cn type="integer"> 1 </cn>
                    <apply>
                      <divide/>
                      <ci> Propanoylphosphate </ci>
                      <ci> Km_Propanoylphosphate_eEC2721 </ci>
                    </apply>
                  </apply>
                  <cn type="integer"> 1 </cn>
                </apply>
              </apply>
              <apply>
                <times/>
                <apply>
                  <power/>
                  <apply>
                    <plus/>
                    <cn type="integer"> 1 </cn>
                    <apply>
                      <divide/>
                      <ci> ATP </ci>
                      <ci> Km_ATP_eEC2721 </ci>
                    </apply>
                  </apply>
                  <cn type="integer"> 1 </cn>
                </apply>
                <apply>
                  <power/>
                  <apply>
                    <plus/>
                    <cn type="integer"> 1 </cn>
                    <apply>
                      <divide/>
                      <ci> Propanoate </ci>
                      <ci> Km_Propanoate_eEC2721 </ci>
                    </apply>
                  </apply>
                  <cn type="integer"> 1 </cn>
                </apply>
              </apply>
            </apply>
            <cn type="integer"> 1 </cn>
          </apply>
        </math>
      </assignmentRule>
      <assignmentRule variable="hKcat_F_R57">
        <math xmlns="http://www.w3.org/1998/Math/MathML">
          <apply>
            <times/>
            <ci> Kcat_V_R57 </ci>
            <apply>
              <power/>
              <apply>
                <divide/>
                <apply>
                  <times/>
                  <ci> Keq_R57 </ci>
                  <apply>
                    <power/>
                    <ci> Km_ADP_eEC2721 </ci>
                    <cn type="integer"> 1 </cn>
                  </apply>
                  <apply>
                    <power/>
                    <ci> Km_Propanoylphosphate_eEC2721 </ci>
                    <cn type="integer"> 1 </cn>
                  </apply>
                </apply>
                <apply>
                  <times/>
                  <apply>
                    <power/>
                    <ci> Km_ATP_eEC2721 </ci>
                    <cn type="integer"> 1 </cn>
                  </apply>
                  <apply>
                    <power/>
                    <ci> Km_Propanoate_eEC2721 </ci>
                    <cn type="integer"> 1 </cn>
                  </apply>
                </apply>
              </apply>
              <cn> 0.5 </cn>
            </apply>
          </apply>
        </math>
      </assignmentRule>
      <assignmentRule variable="hKcat_R_R57">
        <math xmlns="http://www.w3.org/1998/Math/MathML">
          <apply>
            <times/>
            <ci> Kcat_V_R57 </ci>
            <apply>
              <power/>
              <apply>
                <divide/>
                <apply>
                  <times/>
                  <ci> Keq_R57 </ci>
                  <apply>
                    <power/>
                    <ci> Km_ADP_eEC2721 </ci>
                    <cn type="integer"> 1 </cn>
                  </apply>
                  <apply>
                    <power/>
                    <ci> Km_Propanoylphosphate_eEC2721 </ci>
                    <cn type="integer"> 1 </cn>
                  </apply>
                </apply>
                <apply>
                  <times/>
                  <apply>
                    <power/>
                    <ci> Km_ATP_eEC2721 </ci>
                    <cn type="integer"> 1 </cn>
                  </apply>
                  <apply>
                    <power/>
                    <ci> Km_Propanoate_eEC2721 </ci>
                    <cn type="integer"> 1 </cn>
                  </apply>
                </apply>
              </apply>
              <cn> -0.5 </cn>
            </apply>
          </apply>
        </math>
      </assignmentRule>
      <assignmentRule variable="R57_f">
        <math xmlns="http://www.w3.org/1998/Math/MathML">
          <apply>
            <divide/>
            <apply>
              <times/>
              <ci> eEC2721 </ci>
              <apply>
                <divide/>
                <apply>
                  <times/>
                  <ci> hKcat_F_R57 </ci>
                  <apply>
                    <power/>
                    <ci> ADP </ci>
                    <cn type="integer"> 1 </cn>
                  </apply>
                  <apply>
                    <power/>
                    <ci> Propanoylphosphate </ci>
                    <cn type="integer"> 1 </cn>
                  </apply>
                </apply>
                <apply>
                  <times/>
                  <apply>
                    <power/>
                    <ci> Km_ADP_eEC2721 </ci>
                    <cn type="integer"> 1 </cn>
                  </apply>
                  <apply>
                    <power/>
                    <ci> Km_Propanoylphosphate_eEC2721 </ci>
                    <cn type="integer"> 1 </cn>
                  </apply>
                </apply>
              </apply>
            </apply>
            <ci> R57_D </ci>
          </apply>
        </math>
      </assignmentRule>
      <assignmentRule variable="R57_r">
        <math xmlns="http://www.w3.org/1998/Math/MathML">
          <apply>
            <divide/>
            <apply>
              <times/>
              <ci> eEC2721 </ci>
              <apply>
                <divide/>
                <apply>
                  <times/>
                  <ci> hKcat_R_R57 </ci>
                  <apply>
                    <power/>
                    <ci> ATP </ci>
                    <cn type="integer"> 1 </cn>
                  </apply>
                  <apply>
                    <power/>
                    <ci> Propanoate </ci>
                    <cn type="integer"> 1 </cn>
                  </apply>
                </apply>
                <apply>
                  <times/>
                  <apply>
                    <power/>
                    <ci> Km_ATP_eEC2721 </ci>
                    <cn type="integer"> 1 </cn>
                  </apply>
                  <apply>
                    <power/>
                    <ci> Km_Propanoate_eEC2721 </ci>
                    <cn type="integer"> 1 </cn>
                  </apply>
                </apply>
              </apply>
            </apply>
            <ci> R57_D </ci>
          </apply>
        </math>
      </assignmentRule>
      <assignmentRule variable="R58_D">
        <math xmlns="http://www.w3.org/1998/Math/MathML">
          <apply>
            <minus/>
            <apply>
              <plus/>
              <apply>
                <times/>
                <apply>
                  <power/>
                  <apply>
                    <plus/>
                    <cn type="integer"> 1 </cn>
                    <apply>
                      <divide/>
                      <ci> ATP </ci>
                      <ci> Km_ATP_eEC6211 </ci>
                    </apply>
                  </apply>
                  <cn type="integer"> 1 </cn>
                </apply>
                <apply>
                  <power/>
                  <apply>
                    <plus/>
                    <cn type="integer"> 1 </cn>
                    <apply>
                      <divide/>
                      <ci> CoA </ci>
                      <ci> Km_CoA_eEC6211 </ci>
                    </apply>
                  </apply>
                  <cn type="integer"> 1 </cn>
                </apply>
                <apply>
                  <power/>
                  <apply>
                    <plus/>
                    <cn type="integer"> 1 </cn>
                    <apply>
                      <divide/>
                      <ci> Acetate </ci>
                      <ci> Km_Acetate_eEC6211 </ci>
                    </apply>
                  </apply>
                  <cn type="integer"> 1 </cn>
                </apply>
              </apply>
              <apply>
                <times/>
                <apply>
                  <power/>
                  <apply>
                    <plus/>
                    <cn type="integer"> 1 </cn>
                    <apply>
                      <divide/>
                      <ci> PPi </ci>
                      <ci> Km_PPi_eEC6211 </ci>
                    </apply>
                  </apply>
                  <cn type="integer"> 1 </cn>
                </apply>
                <apply>
                  <power/>
                  <apply>
                    <plus/>
                    <cn type="integer"> 1 </cn>
                    <apply>
                      <divide/>
                      <ci> AMP </ci>
                      <ci> Km_AMP_eEC6211 </ci>
                    </apply>
                  </apply>
                  <cn type="integer"> 1 </cn>
                </apply>
                <apply>
                  <power/>
                  <apply>
                    <plus/>
                    <cn type="integer"> 1 </cn>
                    <apply>
                      <divide/>
                      <ci> AcCoA </ci>
                      <ci> Km_AcCoA_eEC6211 </ci>
                    </apply>
                  </apply>
                  <cn type="integer"> 1 </cn>
                </apply>
              </apply>
            </apply>
            <cn type="integer"> 1 </cn>
          </apply>
        </math>
      </assignmentRule>
      <assignmentRule variable="hKcat_F_R58">
        <math xmlns="http://www.w3.org/1998/Math/MathML">
          <apply>
            <times/>
            <ci> Kcat_V_R58 </ci>
            <apply>
              <power/>
              <apply>
                <divide/>
                <apply>
                  <times/>
                  <ci> Keq_R58 </ci>
                  <apply>
                    <power/>
                    <ci> Km_ATP_eEC6211 </ci>
                    <cn type="integer"> 1 </cn>
                  </apply>
                  <apply>
                    <power/>
                    <ci> Km_CoA_eEC6211 </ci>
                    <cn type="integer"> 1 </cn>
                  </apply>
                  <apply>
                    <power/>
                    <ci> Km_Acetate_eEC6211 </ci>
                    <cn type="integer"> 1 </cn>
                  </apply>
                </apply>
                <apply>
                  <times/>
                  <apply>
                    <power/>
                    <ci> Km_PPi_eEC6211 </ci>
                    <cn type="integer"> 1 </cn>
                  </apply>
                  <apply>
                    <power/>
                    <ci> Km_AMP_eEC6211 </ci>
                    <cn type="integer"> 1 </cn>
                  </apply>
                  <apply>
                    <power/>
                    <ci> Km_AcCoA_eEC6211 </ci>
                    <cn type="integer"> 1 </cn>
                  </apply>
                </apply>
              </apply>
              <cn> 0.5 </cn>
            </apply>
          </apply>
        </math>
      </assignmentRule>
      <assignmentRule variable="hKcat_R_R58">
        <math xmlns="http://www.w3.org/1998/Math/MathML">
          <apply>
            <times/>
            <ci> Kcat_V_R58 </ci>
            <apply>
              <power/>
              <apply>
                <divide/>
                <apply>
                  <times/>
                  <ci> Keq_R58 </ci>
                  <apply>
                    <power/>
                    <ci> Km_ATP_eEC6211 </ci>
                    <cn type="integer"> 1 </cn>
                  </apply>
                  <apply>
                    <power/>
                    <ci> Km_CoA_eEC6211 </ci>
                    <cn type="integer"> 1 </cn>
                  </apply>
                  <apply>
                    <power/>
                    <ci> Km_Acetate_eEC6211 </ci>
                    <cn type="integer"> 1 </cn>
                  </apply>
                </apply>
                <apply>
                  <times/>
                  <apply>
                    <power/>
                    <ci> Km_PPi_eEC6211 </ci>
                    <cn type="integer"> 1 </cn>
                  </apply>
                  <apply>
                    <power/>
                    <ci> Km_AMP_eEC6211 </ci>
                    <cn type="integer"> 1 </cn>
                  </apply>
                  <apply>
                    <power/>
                    <ci> Km_AcCoA_eEC6211 </ci>
                    <cn type="integer"> 1 </cn>
                  </apply>
                </apply>
              </apply>
              <cn> -0.5 </cn>
            </apply>
          </apply>
        </math>
      </assignmentRule>
      <assignmentRule variable="R58_f">
        <math xmlns="http://www.w3.org/1998/Math/MathML">
          <apply>
            <divide/>
            <apply>
              <times/>
              <ci> eEC6211 </ci>
              <apply>
                <divide/>
                <apply>
                  <times/>
                  <ci> hKcat_F_R58 </ci>
                  <apply>
                    <power/>
                    <ci> ATP </ci>
                    <cn type="integer"> 1 </cn>
                  </apply>
                  <apply>
                    <power/>
                    <ci> CoA </ci>
                    <cn type="integer"> 1 </cn>
                  </apply>
                  <apply>
                    <power/>
                    <ci> Acetate </ci>
                    <cn type="integer"> 1 </cn>
                  </apply>
                </apply>
                <apply>
                  <times/>
                  <apply>
                    <power/>
                    <ci> Km_ATP_eEC6211 </ci>
                    <cn type="integer"> 1 </cn>
                  </apply>
                  <apply>
                    <power/>
                    <ci> Km_CoA_eEC6211 </ci>
                    <cn type="integer"> 1 </cn>
                  </apply>
                  <apply>
                    <power/>
                    <ci> Km_Acetate_eEC6211 </ci>
                    <cn type="integer"> 1 </cn>
                  </apply>
                </apply>
              </apply>
            </apply>
            <ci> R58_D </ci>
          </apply>
        </math>
      </assignmentRule>
      <assignmentRule variable="R58_r">
        <math xmlns="http://www.w3.org/1998/Math/MathML">
          <apply>
            <divide/>
            <apply>
              <times/>
              <ci> eEC6211 </ci>
              <apply>
                <divide/>
                <apply>
                  <times/>
                  <ci> hKcat_R_R58 </ci>
                  <apply>
                    <power/>
                    <ci> PPi </ci>
                    <cn type="integer"> 1 </cn>
                  </apply>
                  <apply>
                    <power/>
                    <ci> AMP </ci>
                    <cn type="integer"> 1 </cn>
                  </apply>
                  <apply>
                    <power/>
                    <ci> AcCoA </ci>
                    <cn type="integer"> 1 </cn>
                  </apply>
                </apply>
                <apply>
                  <times/>
                  <apply>
                    <power/>
                    <ci> Km_PPi_eEC6211 </ci>
                    <cn type="integer"> 1 </cn>
                  </apply>
                  <apply>
                    <power/>
                    <ci> Km_AMP_eEC6211 </ci>
                    <cn type="integer"> 1 </cn>
                  </apply>
                  <apply>
                    <power/>
                    <ci> Km_AcCoA_eEC6211 </ci>
                    <cn type="integer"> 1 </cn>
                  </apply>
                </apply>
              </apply>
            </apply>
            <ci> R58_D </ci>
          </apply>
        </math>
      </assignmentRule>
      <assignmentRule variable="R59_D">
        <math xmlns="http://www.w3.org/1998/Math/MathML">
          <apply>
            <minus/>
            <apply>
              <plus/>
              <apply>
                <times/>
                <apply>
                  <power/>
                  <apply>
                    <plus/>
                    <cn type="integer"> 1 </cn>
                    <apply>
                      <divide/>
                      <ci> AMP </ci>
                      <ci> Km_AMP_eEC6211 </ci>
                    </apply>
                  </apply>
                  <cn type="integer"> 1 </cn>
                </apply>
                <apply>
                  <power/>
                  <apply>
                    <plus/>
                    <cn type="integer"> 1 </cn>
                    <apply>
                      <divide/>
                      <ci> AcCoA </ci>
                      <ci> Km_AcCoA_eEC6211 </ci>
                    </apply>
                  </apply>
                  <cn type="integer"> 1 </cn>
                </apply>
              </apply>
              <apply>
                <times/>
                <apply>
                  <power/>
                  <apply>
                    <plus/>
                    <cn type="integer"> 1 </cn>
                    <apply>
                      <divide/>
                      <ci> CoA </ci>
                      <ci> Km_CoA_eEC6211 </ci>
                    </apply>
                  </apply>
                  <cn type="integer"> 1 </cn>
                </apply>
                <apply>
                  <power/>
                  <apply>
                    <plus/>
                    <cn type="integer"> 1 </cn>
                    <apply>
                      <divide/>
                      <ci> Acetyladenylate </ci>
                      <ci> Km_Acetyladenylate_eEC6211 </ci>
                    </apply>
                  </apply>
                  <cn type="integer"> 1 </cn>
                </apply>
              </apply>
            </apply>
            <cn type="integer"> 1 </cn>
          </apply>
        </math>
      </assignmentRule>
      <assignmentRule variable="hKcat_F_R59">
        <math xmlns="http://www.w3.org/1998/Math/MathML">
          <apply>
            <times/>
            <ci> Kcat_V_R59 </ci>
            <apply>
              <power/>
              <apply>
                <divide/>
                <apply>
                  <times/>
                  <ci> Keq_R59 </ci>
                  <apply>
                    <power/>
                    <ci> Km_AMP_eEC6211 </ci>
                    <cn type="integer"> 1 </cn>
                  </apply>
                  <apply>
                    <power/>
                    <ci> Km_AcCoA_eEC6211 </ci>
                    <cn type="integer"> 1 </cn>
                  </apply>
                </apply>
                <apply>
                  <times/>
                  <apply>
                    <power/>
                    <ci> Km_CoA_eEC6211 </ci>
                    <cn type="integer"> 1 </cn>
                  </apply>
                  <apply>
                    <power/>
                    <ci> Km_Acetyladenylate_eEC6211 </ci>
                    <cn type="integer"> 1 </cn>
                  </apply>
                </apply>
              </apply>
              <cn> 0.5 </cn>
            </apply>
          </apply>
        </math>
      </assignmentRule>
      <assignmentRule variable="hKcat_R_R59">
        <math xmlns="http://www.w3.org/1998/Math/MathML">
          <apply>
            <times/>
            <ci> Kcat_V_R59 </ci>
            <apply>
              <power/>
              <apply>
                <divide/>
                <apply>
                  <times/>
                  <ci> Keq_R59 </ci>
                  <apply>
                    <power/>
                    <ci> Km_AMP_eEC6211 </ci>
                    <cn type="integer"> 1 </cn>
                  </apply>
                  <apply>
                    <power/>
                    <ci> Km_AcCoA_eEC6211 </ci>
                    <cn type="integer"> 1 </cn>
                  </apply>
                </apply>
                <apply>
                  <times/>
                  <apply>
                    <power/>
                    <ci> Km_CoA_eEC6211 </ci>
                    <cn type="integer"> 1 </cn>
                  </apply>
                  <apply>
                    <power/>
                    <ci> Km_Acetyladenylate_eEC6211 </ci>
                    <cn type="integer"> 1 </cn>
                  </apply>
                </apply>
              </apply>
              <cn> -0.5 </cn>
            </apply>
          </apply>
        </math>
      </assignmentRule>
      <assignmentRule variable="R59_f">
        <math xmlns="http://www.w3.org/1998/Math/MathML">
          <apply>
            <divide/>
            <apply>
              <times/>
              <ci> eEC6211 </ci>
              <apply>
                <divide/>
                <apply>
                  <times/>
                  <ci> hKcat_F_R59 </ci>
                  <apply>
                    <power/>
                    <ci> AMP </ci>
                    <cn type="integer"> 1 </cn>
                  </apply>
                  <apply>
                    <power/>
                    <ci> AcCoA </ci>
                    <cn type="integer"> 1 </cn>
                  </apply>
                </apply>
                <apply>
                  <times/>
                  <apply>
                    <power/>
                    <ci> Km_AMP_eEC6211 </ci>
                    <cn type="integer"> 1 </cn>
                  </apply>
                  <apply>
                    <power/>
                    <ci> Km_AcCoA_eEC6211 </ci>
                    <cn type="integer"> 1 </cn>
                  </apply>
                </apply>
              </apply>
            </apply>
            <ci> R59_D </ci>
          </apply>
        </math>
      </assignmentRule>
      <assignmentRule variable="R59_r">
        <math xmlns="http://www.w3.org/1998/Math/MathML">
          <apply>
            <divide/>
            <apply>
              <times/>
              <ci> eEC6211 </ci>
              <apply>
                <divide/>
                <apply>
                  <times/>
                  <ci> hKcat_R_R59 </ci>
                  <apply>
                    <power/>
                    <ci> CoA </ci>
                    <cn type="integer"> 1 </cn>
                  </apply>
                  <apply>
                    <power/>
                    <ci> Acetyladenylate </ci>
                    <cn type="integer"> 1 </cn>
                  </apply>
                </apply>
                <apply>
                  <times/>
                  <apply>
                    <power/>
                    <ci> Km_CoA_eEC6211 </ci>
                    <cn type="integer"> 1 </cn>
                  </apply>
                  <apply>
                    <power/>
                    <ci> Km_Acetyladenylate_eEC6211 </ci>
                    <cn type="integer"> 1 </cn>
                  </apply>
                </apply>
              </apply>
            </apply>
            <ci> R59_D </ci>
          </apply>
        </math>
      </assignmentRule>
      <assignmentRule variable="R60_D">
        <math xmlns="http://www.w3.org/1998/Math/MathML">
          <apply>
            <minus/>
            <apply>
              <plus/>
              <apply>
                <times/>
                <apply>
                  <power/>
                  <apply>
                    <plus/>
                    <cn type="integer"> 1 </cn>
                    <apply>
                      <divide/>
                      <ci> ATP </ci>
                      <ci> Km_ATP_eEC6211 </ci>
                    </apply>
                  </apply>
                  <cn type="integer"> 1 </cn>
                </apply>
                <apply>
                  <power/>
                  <apply>
                    <plus/>
                    <cn type="integer"> 1 </cn>
                    <apply>
                      <divide/>
                      <ci> Acetate </ci>
                      <ci> Km_Acetate_eEC6211 </ci>
                    </apply>
                  </apply>
                  <cn type="integer"> 1 </cn>
                </apply>
              </apply>
              <apply>
                <times/>
                <apply>
                  <power/>
                  <apply>
                    <plus/>
                    <cn type="integer"> 1 </cn>
                    <apply>
                      <divide/>
                      <ci> PPi </ci>
                      <ci> Km_PPi_eEC6211 </ci>
                    </apply>
                  </apply>
                  <cn type="integer"> 1 </cn>
                </apply>
                <apply>
                  <power/>
                  <apply>
                    <plus/>
                    <cn type="integer"> 1 </cn>
                    <apply>
                      <divide/>
                      <ci> Acetyladenylate </ci>
                      <ci> Km_Acetyladenylate_eEC6211 </ci>
                    </apply>
                  </apply>
                  <cn type="integer"> 1 </cn>
                </apply>
              </apply>
            </apply>
            <cn type="integer"> 1 </cn>
          </apply>
        </math>
      </assignmentRule>
      <assignmentRule variable="hKcat_F_R60">
        <math xmlns="http://www.w3.org/1998/Math/MathML">
          <apply>
            <times/>
            <ci> Kcat_V_R60 </ci>
            <apply>
              <power/>
              <apply>
                <divide/>
                <apply>
                  <times/>
                  <ci> Keq_R60 </ci>
                  <apply>
                    <power/>
                    <ci> Km_ATP_eEC6211 </ci>
                    <cn type="integer"> 1 </cn>
                  </apply>
                  <apply>
                    <power/>
                    <ci> Km_Acetate_eEC6211 </ci>
                    <cn type="integer"> 1 </cn>
                  </apply>
                </apply>
                <apply>
                  <times/>
                  <apply>
                    <power/>
                    <ci> Km_PPi_eEC6211 </ci>
                    <cn type="integer"> 1 </cn>
                  </apply>
                  <apply>
                    <power/>
                    <ci> Km_Acetyladenylate_eEC6211 </ci>
                    <cn type="integer"> 1 </cn>
                  </apply>
                </apply>
              </apply>
              <cn> 0.5 </cn>
            </apply>
          </apply>
        </math>
      </assignmentRule>
      <assignmentRule variable="hKcat_R_R60">
        <math xmlns="http://www.w3.org/1998/Math/MathML">
          <apply>
            <times/>
            <ci> Kcat_V_R60 </ci>
            <apply>
              <power/>
              <apply>
                <divide/>
                <apply>
                  <times/>
                  <ci> Keq_R60 </ci>
                  <apply>
                    <power/>
                    <ci> Km_ATP_eEC6211 </ci>
                    <cn type="integer"> 1 </cn>
                  </apply>
                  <apply>
                    <power/>
                    <ci> Km_Acetate_eEC6211 </ci>
                    <cn type="integer"> 1 </cn>
                  </apply>
                </apply>
                <apply>
                  <times/>
                  <apply>
                    <power/>
                    <ci> Km_PPi_eEC6211 </ci>
                    <cn type="integer"> 1 </cn>
                  </apply>
                  <apply>
                    <power/>
                    <ci> Km_Acetyladenylate_eEC6211 </ci>
                    <cn type="integer"> 1 </cn>
                  </apply>
                </apply>
              </apply>
              <cn> -0.5 </cn>
            </apply>
          </apply>
        </math>
      </assignmentRule>
      <assignmentRule variable="R60_f">
        <math xmlns="http://www.w3.org/1998/Math/MathML">
          <apply>
            <divide/>
            <apply>
              <times/>
              <ci> eEC6211 </ci>
              <apply>
                <divide/>
                <apply>
                  <times/>
                  <ci> hKcat_F_R60 </ci>
                  <apply>
                    <power/>
                    <ci> ATP </ci>
                    <cn type="integer"> 1 </cn>
                  </apply>
                  <apply>
                    <power/>
                    <ci> Acetate </ci>
                    <cn type="integer"> 1 </cn>
                  </apply>
                </apply>
                <apply>
                  <times/>
                  <apply>
                    <power/>
                    <ci> Km_ATP_eEC6211 </ci>
                    <cn type="integer"> 1 </cn>
                  </apply>
                  <apply>
                    <power/>
                    <ci> Km_Acetate_eEC6211 </ci>
                    <cn type="integer"> 1 </cn>
                  </apply>
                </apply>
              </apply>
            </apply>
            <ci> R60_D </ci>
          </apply>
        </math>
      </assignmentRule>
      <assignmentRule variable="R60_r">
        <math xmlns="http://www.w3.org/1998/Math/MathML">
          <apply>
            <divide/>
            <apply>
              <times/>
              <ci> eEC6211 </ci>
              <apply>
                <divide/>
                <apply>
                  <times/>
                  <ci> hKcat_R_R60 </ci>
                  <apply>
                    <power/>
                    <ci> PPi </ci>
                    <cn type="integer"> 1 </cn>
                  </apply>
                  <apply>
                    <power/>
                    <ci> Acetyladenylate </ci>
                    <cn type="integer"> 1 </cn>
                  </apply>
                </apply>
                <apply>
                  <times/>
                  <apply>
                    <power/>
                    <ci> Km_PPi_eEC6211 </ci>
                    <cn type="integer"> 1 </cn>
                  </apply>
                  <apply>
                    <power/>
                    <ci> Km_Acetyladenylate_eEC6211 </ci>
                    <cn type="integer"> 1 </cn>
                  </apply>
                </apply>
              </apply>
            </apply>
            <ci> R60_D </ci>
          </apply>
        </math>
      </assignmentRule>
      <assignmentRule variable="R61_D">
        <math xmlns="http://www.w3.org/1998/Math/MathML">
          <apply>
            <minus/>
            <apply>
              <plus/>
              <apply>
                <times/>
                <apply>
                  <power/>
                  <apply>
                    <plus/>
                    <cn type="integer"> 1 </cn>
                    <apply>
                      <divide/>
                      <ci> ATP </ci>
                      <ci> Km_ATP_eEC6211 </ci>
                    </apply>
                  </apply>
                  <cn type="integer"> 1 </cn>
                </apply>
                <apply>
                  <power/>
                  <apply>
                    <plus/>
                    <cn type="integer"> 1 </cn>
                    <apply>
                      <divide/>
                      <ci> CoA </ci>
                      <ci> Km_CoA_eEC6211 </ci>
                    </apply>
                  </apply>
                  <cn type="integer"> 1 </cn>
                </apply>
                <apply>
                  <power/>
                  <apply>
                    <plus/>
                    <cn type="integer"> 1 </cn>
                    <apply>
                      <divide/>
                      <ci> Propanoate </ci>
                      <ci> Km_Propanoate_eEC6211 </ci>
                    </apply>
                  </apply>
                  <cn type="integer"> 1 </cn>
                </apply>
              </apply>
              <apply>
                <times/>
                <apply>
                  <power/>
                  <apply>
                    <plus/>
                    <cn type="integer"> 1 </cn>
                    <apply>
                      <divide/>
                      <ci> PPi </ci>
                      <ci> Km_PPi_eEC6211 </ci>
                    </apply>
                  </apply>
                  <cn type="integer"> 1 </cn>
                </apply>
                <apply>
                  <power/>
                  <apply>
                    <plus/>
                    <cn type="integer"> 1 </cn>
                    <apply>
                      <divide/>
                      <ci> AMP </ci>
                      <ci> Km_AMP_eEC6211 </ci>
                    </apply>
                  </apply>
                  <cn type="integer"> 1 </cn>
                </apply>
                <apply>
                  <power/>
                  <apply>
                    <plus/>
                    <cn type="integer"> 1 </cn>
                    <apply>
                      <divide/>
                      <ci> PropaCoA </ci>
                      <ci> Km_PropaCoA_eEC6211 </ci>
                    </apply>
                  </apply>
                  <cn type="integer"> 1 </cn>
                </apply>
              </apply>
            </apply>
            <cn type="integer"> 1 </cn>
          </apply>
        </math>
      </assignmentRule>
      <assignmentRule variable="hKcat_F_R61">
        <math xmlns="http://www.w3.org/1998/Math/MathML">
          <apply>
            <times/>
            <ci> Kcat_V_R61 </ci>
            <apply>
              <power/>
              <apply>
                <divide/>
                <apply>
                  <times/>
                  <ci> Keq_R61 </ci>
                  <apply>
                    <power/>
                    <ci> Km_ATP_eEC6211 </ci>
                    <cn type="integer"> 1 </cn>
                  </apply>
                  <apply>
                    <power/>
                    <ci> Km_CoA_eEC6211 </ci>
                    <cn type="integer"> 1 </cn>
                  </apply>
                  <apply>
                    <power/>
                    <ci> Km_Propanoate_eEC6211 </ci>
                    <cn type="integer"> 1 </cn>
                  </apply>
                </apply>
                <apply>
                  <times/>
                  <apply>
                    <power/>
                    <ci> Km_PPi_eEC6211 </ci>
                    <cn type="integer"> 1 </cn>
                  </apply>
                  <apply>
                    <power/>
                    <ci> Km_AMP_eEC6211 </ci>
                    <cn type="integer"> 1 </cn>
                  </apply>
                  <apply>
                    <power/>
                    <ci> Km_PropaCoA_eEC6211 </ci>
                    <cn type="integer"> 1 </cn>
                  </apply>
                </apply>
              </apply>
              <cn> 0.5 </cn>
            </apply>
          </apply>
        </math>
      </assignmentRule>
      <assignmentRule variable="hKcat_R_R61">
        <math xmlns="http://www.w3.org/1998/Math/MathML">
          <apply>
            <times/>
            <ci> Kcat_V_R61 </ci>
            <apply>
              <power/>
              <apply>
                <divide/>
                <apply>
                  <times/>
                  <ci> Keq_R61 </ci>
                  <apply>
                    <power/>
                    <ci> Km_ATP_eEC6211 </ci>
                    <cn type="integer"> 1 </cn>
                  </apply>
                  <apply>
                    <power/>
                    <ci> Km_CoA_eEC6211 </ci>
                    <cn type="integer"> 1 </cn>
                  </apply>
                  <apply>
                    <power/>
                    <ci> Km_Propanoate_eEC6211 </ci>
                    <cn type="integer"> 1 </cn>
                  </apply>
                </apply>
                <apply>
                  <times/>
                  <apply>
                    <power/>
                    <ci> Km_PPi_eEC6211 </ci>
                    <cn type="integer"> 1 </cn>
                  </apply>
                  <apply>
                    <power/>
                    <ci> Km_AMP_eEC6211 </ci>
                    <cn type="integer"> 1 </cn>
                  </apply>
                  <apply>
                    <power/>
                    <ci> Km_PropaCoA_eEC6211 </ci>
                    <cn type="integer"> 1 </cn>
                  </apply>
                </apply>
              </apply>
              <cn> -0.5 </cn>
            </apply>
          </apply>
        </math>
      </assignmentRule>
      <assignmentRule variable="R61_f">
        <math xmlns="http://www.w3.org/1998/Math/MathML">
          <apply>
            <divide/>
            <apply>
              <times/>
              <ci> eEC6211 </ci>
              <apply>
                <divide/>
                <apply>
                  <times/>
                  <ci> hKcat_F_R61 </ci>
                  <apply>
                    <power/>
                    <ci> ATP </ci>
                    <cn type="integer"> 1 </cn>
                  </apply>
                  <apply>
                    <power/>
                    <ci> CoA </ci>
                    <cn type="integer"> 1 </cn>
                  </apply>
                  <apply>
                    <power/>
                    <ci> Propanoate </ci>
                    <cn type="integer"> 1 </cn>
                  </apply>
                </apply>
                <apply>
                  <times/>
                  <apply>
                    <power/>
                    <ci> Km_ATP_eEC6211 </ci>
                    <cn type="integer"> 1 </cn>
                  </apply>
                  <apply>
                    <power/>
                    <ci> Km_CoA_eEC6211 </ci>
                    <cn type="integer"> 1 </cn>
                  </apply>
                  <apply>
                    <power/>
                    <ci> Km_Propanoate_eEC6211 </ci>
                    <cn type="integer"> 1 </cn>
                  </apply>
                </apply>
              </apply>
            </apply>
            <ci> R61_D </ci>
          </apply>
        </math>
      </assignmentRule>
      <assignmentRule variable="R61_r">
        <math xmlns="http://www.w3.org/1998/Math/MathML">
          <apply>
            <divide/>
            <apply>
              <times/>
              <ci> eEC6211 </ci>
              <apply>
                <divide/>
                <apply>
                  <times/>
                  <ci> hKcat_R_R61 </ci>
                  <apply>
                    <power/>
                    <ci> PPi </ci>
                    <cn type="integer"> 1 </cn>
                  </apply>
                  <apply>
                    <power/>
                    <ci> AMP </ci>
                    <cn type="integer"> 1 </cn>
                  </apply>
                  <apply>
                    <power/>
                    <ci> PropaCoA </ci>
                    <cn type="integer"> 1 </cn>
                  </apply>
                </apply>
                <apply>
                  <times/>
                  <apply>
                    <power/>
                    <ci> Km_PPi_eEC6211 </ci>
                    <cn type="integer"> 1 </cn>
                  </apply>
                  <apply>
                    <power/>
                    <ci> Km_AMP_eEC6211 </ci>
                    <cn type="integer"> 1 </cn>
                  </apply>
                  <apply>
                    <power/>
                    <ci> Km_PropaCoA_eEC6211 </ci>
                    <cn type="integer"> 1 </cn>
                  </apply>
                </apply>
              </apply>
            </apply>
            <ci> R61_D </ci>
          </apply>
        </math>
      </assignmentRule>
      <assignmentRule variable="R64_D">
        <math xmlns="http://www.w3.org/1998/Math/MathML">
          <apply>
            <minus/>
            <apply>
              <plus/>
              <apply>
                <times/>
                <apply>
                  <power/>
                  <apply>
                    <plus/>
                    <cn type="integer"> 1 </cn>
                    <apply>
                      <divide/>
                      <ci> ATP </ci>
                      <ci> Km_ATP_eEC6412 </ci>
                    </apply>
                  </apply>
                  <cn type="integer"> 1 </cn>
                </apply>
                <apply>
                  <power/>
                  <apply>
                    <plus/>
                    <cn type="integer"> 1 </cn>
                    <apply>
                      <divide/>
                      <ci> AcCoA </ci>
                      <ci> Km_AcCoA_eEC6412 </ci>
                    </apply>
                  </apply>
                  <cn type="integer"> 1 </cn>
                </apply>
                <apply>
                  <power/>
                  <apply>
                    <plus/>
                    <cn type="integer"> 1 </cn>
                    <apply>
                      <divide/>
                      <ci> CO2 </ci>
                      <ci> Km_CO2_eEC6412 </ci>
                    </apply>
                  </apply>
                  <cn type="integer"> 1 </cn>
                </apply>
              </apply>
              <apply>
                <times/>
                <apply>
                  <power/>
                  <apply>
                    <plus/>
                    <cn type="integer"> 1 </cn>
                    <apply>
                      <divide/>
                      <ci> ADP </ci>
                      <ci> Km_ADP_eEC6412 </ci>
                    </apply>
                  </apply>
                  <cn type="integer"> 1 </cn>
                </apply>
                <apply>
                  <power/>
                  <apply>
                    <plus/>
                    <cn type="integer"> 1 </cn>
                    <apply>
                      <divide/>
                      <ci> PO4 </ci>
                      <ci> Km_PO4_eEC6412 </ci>
                    </apply>
                  </apply>
                  <cn type="integer"> 1 </cn>
                </apply>
                <apply>
                  <power/>
                  <apply>
                    <plus/>
                    <cn type="integer"> 1 </cn>
                    <apply>
                      <divide/>
                      <ci> MaloCoA </ci>
                      <ci> Km_MaloCoA_eEC6412 </ci>
                    </apply>
                  </apply>
                  <cn type="integer"> 1 </cn>
                </apply>
              </apply>
            </apply>
            <cn type="integer"> 1 </cn>
          </apply>
        </math>
      </assignmentRule>
      <assignmentRule variable="hKcat_F_R64">
        <math xmlns="http://www.w3.org/1998/Math/MathML">
          <apply>
            <times/>
            <ci> Kcat_V_R64 </ci>
            <apply>
              <power/>
              <apply>
                <divide/>
                <apply>
                  <times/>
                  <ci> Keq_R64 </ci>
                  <apply>
                    <power/>
                    <ci> Km_ATP_eEC6412 </ci>
                    <cn type="integer"> 1 </cn>
                  </apply>
                  <apply>
                    <power/>
                    <ci> Km_AcCoA_eEC6412 </ci>
                    <cn type="integer"> 1 </cn>
                  </apply>
                  <apply>
                    <power/>
                    <ci> Km_CO2_eEC6412 </ci>
                    <cn type="integer"> 1 </cn>
                  </apply>
                </apply>
                <apply>
                  <times/>
                  <apply>
                    <power/>
                    <ci> Km_ADP_eEC6412 </ci>
                    <cn type="integer"> 1 </cn>
                  </apply>
                  <apply>
                    <power/>
                    <ci> Km_PO4_eEC6412 </ci>
                    <cn type="integer"> 1 </cn>
                  </apply>
                  <apply>
                    <power/>
                    <ci> Km_MaloCoA_eEC6412 </ci>
                    <cn type="integer"> 1 </cn>
                  </apply>
                </apply>
              </apply>
              <cn> 0.5 </cn>
            </apply>
          </apply>
        </math>
      </assignmentRule>
      <assignmentRule variable="hKcat_R_R64">
        <math xmlns="http://www.w3.org/1998/Math/MathML">
          <apply>
            <times/>
            <ci> Kcat_V_R64 </ci>
            <apply>
              <power/>
              <apply>
                <divide/>
                <apply>
                  <times/>
                  <ci> Keq_R64 </ci>
                  <apply>
                    <power/>
                    <ci> Km_ATP_eEC6412 </ci>
                    <cn type="integer"> 1 </cn>
                  </apply>
                  <apply>
                    <power/>
                    <ci> Km_AcCoA_eEC6412 </ci>
                    <cn type="integer"> 1 </cn>
                  </apply>
                  <apply>
                    <power/>
                    <ci> Km_CO2_eEC6412 </ci>
                    <cn type="integer"> 1 </cn>
                  </apply>
                </apply>
                <apply>
                  <times/>
                  <apply>
                    <power/>
                    <ci> Km_ADP_eEC6412 </ci>
                    <cn type="integer"> 1 </cn>
                  </apply>
                  <apply>
                    <power/>
                    <ci> Km_PO4_eEC6412 </ci>
                    <cn type="integer"> 1 </cn>
                  </apply>
                  <apply>
                    <power/>
                    <ci> Km_MaloCoA_eEC6412 </ci>
                    <cn type="integer"> 1 </cn>
                  </apply>
                </apply>
              </apply>
              <cn> -0.5 </cn>
            </apply>
          </apply>
        </math>
      </assignmentRule>
      <assignmentRule variable="R64_f">
        <math xmlns="http://www.w3.org/1998/Math/MathML">
          <apply>
            <divide/>
            <apply>
              <times/>
              <ci> eEC6412 </ci>
              <apply>
                <divide/>
                <apply>
                  <times/>
                  <ci> hKcat_F_R64 </ci>
                  <apply>
                    <power/>
                    <ci> ATP </ci>
                    <cn type="integer"> 1 </cn>
                  </apply>
                  <apply>
                    <power/>
                    <ci> AcCoA </ci>
                    <cn type="integer"> 1 </cn>
                  </apply>
                  <apply>
                    <power/>
                    <ci> CO2 </ci>
                    <cn type="integer"> 1 </cn>
                  </apply>
                </apply>
                <apply>
                  <times/>
                  <apply>
                    <power/>
                    <ci> Km_ATP_eEC6412 </ci>
                    <cn type="integer"> 1 </cn>
                  </apply>
                  <apply>
                    <power/>
                    <ci> Km_AcCoA_eEC6412 </ci>
                    <cn type="integer"> 1 </cn>
                  </apply>
                  <apply>
                    <power/>
                    <ci> Km_CO2_eEC6412 </ci>
                    <cn type="integer"> 1 </cn>
                  </apply>
                </apply>
              </apply>
            </apply>
            <ci> R64_D </ci>
          </apply>
        </math>
      </assignmentRule>
      <assignmentRule variable="R64_r">
        <math xmlns="http://www.w3.org/1998/Math/MathML">
          <apply>
            <divide/>
            <apply>
              <times/>
              <ci> eEC6412 </ci>
              <apply>
                <divide/>
                <apply>
                  <times/>
                  <ci> hKcat_R_R64 </ci>
                  <apply>
                    <power/>
                    <ci> ADP </ci>
                    <cn type="integer"> 1 </cn>
                  </apply>
                  <apply>
                    <power/>
                    <ci> PO4 </ci>
                    <cn type="integer"> 1 </cn>
                  </apply>
                  <apply>
                    <power/>
                    <ci> MaloCoA </ci>
                    <cn type="integer"> 1 </cn>
                  </apply>
                </apply>
                <apply>
                  <times/>
                  <apply>
                    <power/>
                    <ci> Km_ADP_eEC6412 </ci>
                    <cn type="integer"> 1 </cn>
                  </apply>
                  <apply>
                    <power/>
                    <ci> Km_PO4_eEC6412 </ci>
                    <cn type="integer"> 1 </cn>
                  </apply>
                  <apply>
                    <power/>
                    <ci> Km_MaloCoA_eEC6412 </ci>
                    <cn type="integer"> 1 </cn>
                  </apply>
                </apply>
              </apply>
            </apply>
            <ci> R64_D </ci>
          </apply>
        </math>
      </assignmentRule>
      <assignmentRule variable="R69_D">
        <math xmlns="http://www.w3.org/1998/Math/MathML">
          <apply>
            <minus/>
            <apply>
              <plus/>
              <apply>
                <power/>
                <apply>
                  <plus/>
                  <cn type="integer"> 1 </cn>
                  <apply>
                    <divide/>
                    <ci> Citrate </ci>
                    <ci> Km_Citrate_eEC4213 </ci>
                  </apply>
                </apply>
                <cn type="integer"> 1 </cn>
              </apply>
              <apply>
                <power/>
                <apply>
                  <plus/>
                  <cn type="integer"> 1 </cn>
                  <apply>
                    <divide/>
                    <ci> Isocitrate </ci>
                    <ci> Km_Isocitrate_eEC4213 </ci>
                  </apply>
                </apply>
                <cn type="integer"> 1 </cn>
              </apply>
            </apply>
            <cn type="integer"> 1 </cn>
          </apply>
        </math>
      </assignmentRule>
      <assignmentRule variable="hKcat_F_R69">
        <math xmlns="http://www.w3.org/1998/Math/MathML">
          <apply>
            <times/>
            <ci> Kcat_V_R69 </ci>
            <apply>
              <power/>
              <apply>
                <divide/>
                <apply>
                  <times/>
                  <ci> Keq_R69 </ci>
                  <apply>
                    <power/>
                    <ci> Km_Citrate_eEC4213 </ci>
                    <cn type="integer"> 1 </cn>
                  </apply>
                </apply>
                <apply>
                  <power/>
                  <ci> Km_Isocitrate_eEC4213 </ci>
                  <cn type="integer"> 1 </cn>
                </apply>
              </apply>
              <cn> 0.5 </cn>
            </apply>
          </apply>
        </math>
      </assignmentRule>
      <assignmentRule variable="hKcat_R_R69">
        <math xmlns="http://www.w3.org/1998/Math/MathML">
          <apply>
            <times/>
            <ci> Kcat_V_R69 </ci>
            <apply>
              <power/>
              <apply>
                <divide/>
                <apply>
                  <times/>
                  <ci> Keq_R69 </ci>
                  <apply>
                    <power/>
                    <ci> Km_Citrate_eEC4213 </ci>
                    <cn type="integer"> 1 </cn>
                  </apply>
                </apply>
                <apply>
                  <power/>
                  <ci> Km_Isocitrate_eEC4213 </ci>
                  <cn type="integer"> 1 </cn>
                </apply>
              </apply>
              <cn> -0.5 </cn>
            </apply>
          </apply>
        </math>
      </assignmentRule>
      <assignmentRule variable="R69_f">
        <math xmlns="http://www.w3.org/1998/Math/MathML">
          <apply>
            <divide/>
            <apply>
              <times/>
              <ci> eEC4213 </ci>
              <apply>
                <divide/>
                <apply>
                  <times/>
                  <ci> hKcat_F_R69 </ci>
                  <apply>
                    <power/>
                    <ci> Citrate </ci>
                    <cn type="integer"> 1 </cn>
                  </apply>
                </apply>
                <apply>
                  <power/>
                  <ci> Km_Citrate_eEC4213 </ci>
                  <cn type="integer"> 1 </cn>
                </apply>
              </apply>
            </apply>
            <ci> R69_D </ci>
          </apply>
        </math>
      </assignmentRule>
      <assignmentRule variable="R69_r">
        <math xmlns="http://www.w3.org/1998/Math/MathML">
          <apply>
            <divide/>
            <apply>
              <times/>
              <ci> eEC4213 </ci>
              <apply>
                <divide/>
                <apply>
                  <times/>
                  <ci> hKcat_R_R69 </ci>
                  <apply>
                    <power/>
                    <ci> Isocitrate </ci>
                    <cn type="integer"> 1 </cn>
                  </apply>
                </apply>
                <apply>
                  <power/>
                  <ci> Km_Isocitrate_eEC4213 </ci>
                  <cn type="integer"> 1 </cn>
                </apply>
              </apply>
            </apply>
            <ci> R69_D </ci>
          </apply>
        </math>
      </assignmentRule>
      <assignmentRule variable="R70_D">
        <math xmlns="http://www.w3.org/1998/Math/MathML">
          <apply>
            <minus/>
            <apply>
              <plus/>
              <apply>
                <power/>
                <apply>
                  <plus/>
                  <cn type="integer"> 1 </cn>
                  <apply>
                    <divide/>
                    <ci> Citrate </ci>
                    <ci> Km_Citrate_eEC4213 </ci>
                  </apply>
                </apply>
                <cn type="integer"> 1 </cn>
              </apply>
              <apply>
                <power/>
                <apply>
                  <plus/>
                  <cn type="integer"> 1 </cn>
                  <apply>
                    <divide/>
                    <ci> cAcon </ci>
                    <ci> Km_cAcon_eEC4213 </ci>
                  </apply>
                </apply>
                <cn type="integer"> 1 </cn>
              </apply>
            </apply>
            <cn type="integer"> 1 </cn>
          </apply>
        </math>
      </assignmentRule>
      <assignmentRule variable="hKcat_F_R70">
        <math xmlns="http://www.w3.org/1998/Math/MathML">
          <apply>
            <times/>
            <ci> Kcat_V_R70 </ci>
            <apply>
              <power/>
              <apply>
                <divide/>
                <apply>
                  <times/>
                  <ci> Keq_R70 </ci>
                  <apply>
                    <power/>
                    <ci> Km_Citrate_eEC4213 </ci>
                    <cn type="integer"> 1 </cn>
                  </apply>
                </apply>
                <apply>
                  <power/>
                  <ci> Km_cAcon_eEC4213 </ci>
                  <cn type="integer"> 1 </cn>
                </apply>
              </apply>
              <cn> 0.5 </cn>
            </apply>
          </apply>
        </math>
      </assignmentRule>
      <assignmentRule variable="hKcat_R_R70">
        <math xmlns="http://www.w3.org/1998/Math/MathML">
          <apply>
            <times/>
            <ci> Kcat_V_R70 </ci>
            <apply>
              <power/>
              <apply>
                <divide/>
                <apply>
                  <times/>
                  <ci> Keq_R70 </ci>
                  <apply>
                    <power/>
                    <ci> Km_Citrate_eEC4213 </ci>
                    <cn type="integer"> 1 </cn>
                  </apply>
                </apply>
                <apply>
                  <power/>
                  <ci> Km_cAcon_eEC4213 </ci>
                  <cn type="integer"> 1 </cn>
                </apply>
              </apply>
              <cn> -0.5 </cn>
            </apply>
          </apply>
        </math>
      </assignmentRule>
      <assignmentRule variable="R70_f">
        <math xmlns="http://www.w3.org/1998/Math/MathML">
          <apply>
            <divide/>
            <apply>
              <times/>
              <ci> eEC4213 </ci>
              <apply>
                <divide/>
                <apply>
                  <times/>
                  <ci> hKcat_F_R70 </ci>
                  <apply>
                    <power/>
                    <ci> Citrate </ci>
                    <cn type="integer"> 1 </cn>
                  </apply>
                </apply>
                <apply>
                  <power/>
                  <ci> Km_Citrate_eEC4213 </ci>
                  <cn type="integer"> 1 </cn>
                </apply>
              </apply>
            </apply>
            <ci> R70_D </ci>
          </apply>
        </math>
      </assignmentRule>
      <assignmentRule variable="R70_r">
        <math xmlns="http://www.w3.org/1998/Math/MathML">
          <apply>
            <divide/>
            <apply>
              <times/>
              <ci> eEC4213 </ci>
              <apply>
                <divide/>
                <apply>
                  <times/>
                  <ci> hKcat_R_R70 </ci>
                  <apply>
                    <power/>
                    <ci> cAcon </ci>
                    <cn type="integer"> 1 </cn>
                  </apply>
                </apply>
                <apply>
                  <power/>
                  <ci> Km_cAcon_eEC4213 </ci>
                  <cn type="integer"> 1 </cn>
                </apply>
              </apply>
            </apply>
            <ci> R70_D </ci>
          </apply>
        </math>
      </assignmentRule>
      <assignmentRule variable="R71_D">
        <math xmlns="http://www.w3.org/1998/Math/MathML">
          <apply>
            <minus/>
            <apply>
              <plus/>
              <apply>
                <power/>
                <apply>
                  <plus/>
                  <cn type="integer"> 1 </cn>
                  <apply>
                    <divide/>
                    <ci> Isocitrate </ci>
                    <ci> Km_Isocitrate_eEC4213 </ci>
                  </apply>
                </apply>
                <cn type="integer"> 1 </cn>
              </apply>
              <apply>
                <power/>
                <apply>
                  <plus/>
                  <cn type="integer"> 1 </cn>
                  <apply>
                    <divide/>
                    <ci> cAcon </ci>
                    <ci> Km_cAcon_eEC4213 </ci>
                  </apply>
                </apply>
                <cn type="integer"> 1 </cn>
              </apply>
            </apply>
            <cn type="integer"> 1 </cn>
          </apply>
        </math>
      </assignmentRule>
      <assignmentRule variable="hKcat_F_R71">
        <math xmlns="http://www.w3.org/1998/Math/MathML">
          <apply>
            <times/>
            <ci> Kcat_V_R71 </ci>
            <apply>
              <power/>
              <apply>
                <divide/>
                <apply>
                  <times/>
                  <ci> Keq_R71 </ci>
                  <apply>
                    <power/>
                    <ci> Km_Isocitrate_eEC4213 </ci>
                    <cn type="integer"> 1 </cn>
                  </apply>
                </apply>
                <apply>
                  <power/>
                  <ci> Km_cAcon_eEC4213 </ci>
                  <cn type="integer"> 1 </cn>
                </apply>
              </apply>
              <cn> 0.5 </cn>
            </apply>
          </apply>
        </math>
      </assignmentRule>
      <assignmentRule variable="hKcat_R_R71">
        <math xmlns="http://www.w3.org/1998/Math/MathML">
          <apply>
            <times/>
            <ci> Kcat_V_R71 </ci>
            <apply>
              <power/>
              <apply>
                <divide/>
                <apply>
                  <times/>
                  <ci> Keq_R71 </ci>
                  <apply>
                    <power/>
                    <ci> Km_Isocitrate_eEC4213 </ci>
                    <cn type="integer"> 1 </cn>
                  </apply>
                </apply>
                <apply>
                  <power/>
                  <ci> Km_cAcon_eEC4213 </ci>
                  <cn type="integer"> 1 </cn>
                </apply>
              </apply>
              <cn> -0.5 </cn>
            </apply>
          </apply>
        </math>
      </assignmentRule>
      <assignmentRule variable="R71_f">
        <math xmlns="http://www.w3.org/1998/Math/MathML">
          <apply>
            <divide/>
            <apply>
              <times/>
              <ci> eEC4213 </ci>
              <apply>
                <divide/>
                <apply>
                  <times/>
                  <ci> hKcat_F_R71 </ci>
                  <apply>
                    <power/>
                    <ci> Isocitrate </ci>
                    <cn type="integer"> 1 </cn>
                  </apply>
                </apply>
                <apply>
                  <power/>
                  <ci> Km_Isocitrate_eEC4213 </ci>
                  <cn type="integer"> 1 </cn>
                </apply>
              </apply>
            </apply>
            <ci> R71_D </ci>
          </apply>
        </math>
      </assignmentRule>
      <assignmentRule variable="R71_r">
        <math xmlns="http://www.w3.org/1998/Math/MathML">
          <apply>
            <divide/>
            <apply>
              <times/>
              <ci> eEC4213 </ci>
              <apply>
                <divide/>
                <apply>
                  <times/>
                  <ci> hKcat_R_R71 </ci>
                  <apply>
                    <power/>
                    <ci> cAcon </ci>
                    <cn type="integer"> 1 </cn>
                  </apply>
                </apply>
                <apply>
                  <power/>
                  <ci> Km_cAcon_eEC4213 </ci>
                  <cn type="integer"> 1 </cn>
                </apply>
              </apply>
            </apply>
            <ci> R71_D </ci>
          </apply>
        </math>
      </assignmentRule>
      <assignmentRule variable="R83_D">
        <math xmlns="http://www.w3.org/1998/Math/MathML">
          <apply>
            <minus/>
            <apply>
              <plus/>
              <apply>
                <times/>
                <apply>
                  <power/>
                  <apply>
                    <plus/>
                    <cn type="integer"> 1 </cn>
                    <apply>
                      <divide/>
                      <ci> NADH </ci>
                      <ci> Km_NADH_eEC1111 </ci>
                    </apply>
                  </apply>
                  <cn type="integer"> 1 </cn>
                </apply>
                <apply>
                  <power/>
                  <apply>
                    <plus/>
                    <cn type="integer"> 1 </cn>
                    <apply>
                      <divide/>
                      <ci> Acetaldehyde </ci>
                      <ci> Km_Acetaldehyde_eEC1111 </ci>
                    </apply>
                  </apply>
                  <cn type="integer"> 1 </cn>
                </apply>
              </apply>
              <apply>
                <times/>
                <apply>
                  <power/>
                  <apply>
                    <plus/>
                    <cn type="integer"> 1 </cn>
                    <apply>
                      <divide/>
                      <ci> NAD </ci>
                      <ci> Km_NAD_eEC1111 </ci>
                    </apply>
                  </apply>
                  <cn type="integer"> 1 </cn>
                </apply>
                <apply>
                  <power/>
                  <apply>
                    <plus/>
                    <cn type="integer"> 1 </cn>
                    <apply>
                      <divide/>
                      <ci> Ethanol </ci>
                      <ci> Km_Ethanol_eEC1111 </ci>
                    </apply>
                  </apply>
                  <cn type="integer"> 1 </cn>
                </apply>
              </apply>
            </apply>
            <cn type="integer"> 1 </cn>
          </apply>
        </math>
      </assignmentRule>
      <assignmentRule variable="hKcat_F_R83">
        <math xmlns="http://www.w3.org/1998/Math/MathML">
          <apply>
            <times/>
            <ci> Kcat_V_R83 </ci>
            <apply>
              <power/>
              <apply>
                <divide/>
                <apply>
                  <times/>
                  <ci> Keq_R83 </ci>
                  <apply>
                    <power/>
                    <ci> Km_NADH_eEC1111 </ci>
                    <cn type="integer"> 1 </cn>
                  </apply>
                  <apply>
                    <power/>
                    <ci> Km_Acetaldehyde_eEC1111 </ci>
                    <cn type="integer"> 1 </cn>
                  </apply>
                </apply>
                <apply>
                  <times/>
                  <apply>
                    <power/>
                    <ci> Km_NAD_eEC1111 </ci>
                    <cn type="integer"> 1 </cn>
                  </apply>
                  <apply>
                    <power/>
                    <ci> Km_Ethanol_eEC1111 </ci>
                    <cn type="integer"> 1 </cn>
                  </apply>
                </apply>
              </apply>
              <cn> 0.5 </cn>
            </apply>
          </apply>
        </math>
      </assignmentRule>
      <assignmentRule variable="hKcat_R_R83">
        <math xmlns="http://www.w3.org/1998/Math/MathML">
          <apply>
            <times/>
            <ci> Kcat_V_R83 </ci>
            <apply>
              <power/>
              <apply>
                <divide/>
                <apply>
                  <times/>
                  <ci> Keq_R83 </ci>
                  <apply>
                    <power/>
                    <ci> Km_NADH_eEC1111 </ci>
                    <cn type="integer"> 1 </cn>
                  </apply>
                  <apply>
                    <power/>
                    <ci> Km_Acetaldehyde_eEC1111 </ci>
                    <cn type="integer"> 1 </cn>
                  </apply>
                </apply>
                <apply>
                  <times/>
                  <apply>
                    <power/>
                    <ci> Km_NAD_eEC1111 </ci>
                    <cn type="integer"> 1 </cn>
                  </apply>
                  <apply>
                    <power/>
                    <ci> Km_Ethanol_eEC1111 </ci>
                    <cn type="integer"> 1 </cn>
                  </apply>
                </apply>
              </apply>
              <cn> -0.5 </cn>
            </apply>
          </apply>
        </math>
      </assignmentRule>
      <assignmentRule variable="R83_f">
        <math xmlns="http://www.w3.org/1998/Math/MathML">
          <apply>
            <divide/>
            <apply>
              <times/>
              <ci> eEC1111 </ci>
              <apply>
                <divide/>
                <apply>
                  <times/>
                  <ci> hKcat_F_R83 </ci>
                  <apply>
                    <power/>
                    <ci> NADH </ci>
                    <cn type="integer"> 1 </cn>
                  </apply>
                  <apply>
                    <power/>
                    <ci> Acetaldehyde </ci>
                    <cn type="integer"> 1 </cn>
                  </apply>
                </apply>
                <apply>
                  <times/>
                  <apply>
                    <power/>
                    <ci> Km_NADH_eEC1111 </ci>
                    <cn type="integer"> 1 </cn>
                  </apply>
                  <apply>
                    <power/>
                    <ci> Km_Acetaldehyde_eEC1111 </ci>
                    <cn type="integer"> 1 </cn>
                  </apply>
                </apply>
              </apply>
            </apply>
            <ci> R83_D </ci>
          </apply>
        </math>
      </assignmentRule>
      <assignmentRule variable="R83_r">
        <math xmlns="http://www.w3.org/1998/Math/MathML">
          <apply>
            <divide/>
            <apply>
              <times/>
              <ci> eEC1111 </ci>
              <apply>
                <divide/>
                <apply>
                  <times/>
                  <ci> hKcat_R_R83 </ci>
                  <apply>
                    <power/>
                    <ci> NAD </ci>
                    <cn type="integer"> 1 </cn>
                  </apply>
                  <apply>
                    <power/>
                    <ci> Ethanol </ci>
                    <cn type="integer"> 1 </cn>
                  </apply>
                </apply>
                <apply>
                  <times/>
                  <apply>
                    <power/>
                    <ci> Km_NAD_eEC1111 </ci>
                    <cn type="integer"> 1 </cn>
                  </apply>
                  <apply>
                    <power/>
                    <ci> Km_Ethanol_eEC1111 </ci>
                    <cn type="integer"> 1 </cn>
                  </apply>
                </apply>
              </apply>
            </apply>
            <ci> R83_D </ci>
          </apply>
        </math>
      </assignmentRule>
      <assignmentRule variable="R90_D">
        <math xmlns="http://www.w3.org/1998/Math/MathML">
          <apply>
            <minus/>
            <apply>
              <plus/>
              <apply>
                <times/>
                <apply>
                  <power/>
                  <apply>
                    <plus/>
                    <cn type="integer"> 1 </cn>
                    <apply>
                      <divide/>
                      <ci> NADPH </ci>
                      <ci> Km_NADPH_eEC1112 </ci>
                    </apply>
                  </apply>
                  <cn type="integer"> 1 </cn>
                </apply>
                <apply>
                  <power/>
                  <apply>
                    <plus/>
                    <cn type="integer"> 1 </cn>
                    <apply>
                      <divide/>
                      <ci> Acetaldehyde </ci>
                      <ci> Km_Acetaldehyde_eEC1112 </ci>
                    </apply>
                  </apply>
                  <cn type="integer"> 1 </cn>
                </apply>
              </apply>
              <apply>
                <times/>
                <apply>
                  <power/>
                  <apply>
                    <plus/>
                    <cn type="integer"> 1 </cn>
                    <apply>
                      <divide/>
                      <ci> NADP </ci>
                      <ci> Km_NADP_eEC1112 </ci>
                    </apply>
                  </apply>
                  <cn type="integer"> 1 </cn>
                </apply>
                <apply>
                  <power/>
                  <apply>
                    <plus/>
                    <cn type="integer"> 1 </cn>
                    <apply>
                      <divide/>
                      <ci> Ethanol </ci>
                      <ci> Km_Ethanol_eEC1112 </ci>
                    </apply>
                  </apply>
                  <cn type="integer"> 1 </cn>
                </apply>
              </apply>
            </apply>
            <cn type="integer"> 1 </cn>
          </apply>
        </math>
      </assignmentRule>
      <assignmentRule variable="hKcat_F_R90">
        <math xmlns="http://www.w3.org/1998/Math/MathML">
          <apply>
            <times/>
            <ci> Kcat_V_R90 </ci>
            <apply>
              <power/>
              <apply>
                <divide/>
                <apply>
                  <times/>
                  <ci> Keq_R90 </ci>
                  <apply>
                    <power/>
                    <ci> Km_NADPH_eEC1112 </ci>
                    <cn type="integer"> 1 </cn>
                  </apply>
                  <apply>
                    <power/>
                    <ci> Km_Acetaldehyde_eEC1112 </ci>
                    <cn type="integer"> 1 </cn>
                  </apply>
                </apply>
                <apply>
                  <times/>
                  <apply>
                    <power/>
                    <ci> Km_NADP_eEC1112 </ci>
                    <cn type="integer"> 1 </cn>
                  </apply>
                  <apply>
                    <power/>
                    <ci> Km_Ethanol_eEC1112 </ci>
                    <cn type="integer"> 1 </cn>
                  </apply>
                </apply>
              </apply>
              <cn> 0.5 </cn>
            </apply>
          </apply>
        </math>
      </assignmentRule>
      <assignmentRule variable="hKcat_R_R90">
        <math xmlns="http://www.w3.org/1998/Math/MathML">
          <apply>
            <times/>
            <ci> Kcat_V_R90 </ci>
            <apply>
              <power/>
              <apply>
                <divide/>
                <apply>
                  <times/>
                  <ci> Keq_R90 </ci>
                  <apply>
                    <power/>
                    <ci> Km_NADPH_eEC1112 </ci>
                    <cn type="integer"> 1 </cn>
                  </apply>
                  <apply>
                    <power/>
                    <ci> Km_Acetaldehyde_eEC1112 </ci>
                    <cn type="integer"> 1 </cn>
                  </apply>
                </apply>
                <apply>
                  <times/>
                  <apply>
                    <power/>
                    <ci> Km_NADP_eEC1112 </ci>
                    <cn type="integer"> 1 </cn>
                  </apply>
                  <apply>
                    <power/>
                    <ci> Km_Ethanol_eEC1112 </ci>
                    <cn type="integer"> 1 </cn>
                  </apply>
                </apply>
              </apply>
              <cn> -0.5 </cn>
            </apply>
          </apply>
        </math>
      </assignmentRule>
      <assignmentRule variable="R90_f">
        <math xmlns="http://www.w3.org/1998/Math/MathML">
          <apply>
            <divide/>
            <apply>
              <times/>
              <ci> eEC1112 </ci>
              <apply>
                <divide/>
                <apply>
                  <times/>
                  <ci> hKcat_F_R90 </ci>
                  <apply>
                    <power/>
                    <ci> NADPH </ci>
                    <cn type="integer"> 1 </cn>
                  </apply>
                  <apply>
                    <power/>
                    <ci> Acetaldehyde </ci>
                    <cn type="integer"> 1 </cn>
                  </apply>
                </apply>
                <apply>
                  <times/>
                  <apply>
                    <power/>
                    <ci> Km_NADPH_eEC1112 </ci>
                    <cn type="integer"> 1 </cn>
                  </apply>
                  <apply>
                    <power/>
                    <ci> Km_Acetaldehyde_eEC1112 </ci>
                    <cn type="integer"> 1 </cn>
                  </apply>
                </apply>
              </apply>
            </apply>
            <ci> R90_D </ci>
          </apply>
        </math>
      </assignmentRule>
      <assignmentRule variable="R90_r">
        <math xmlns="http://www.w3.org/1998/Math/MathML">
          <apply>
            <divide/>
            <apply>
              <times/>
              <ci> eEC1112 </ci>
              <apply>
                <divide/>
                <apply>
                  <times/>
                  <ci> hKcat_R_R90 </ci>
                  <apply>
                    <power/>
                    <ci> NADP </ci>
                    <cn type="integer"> 1 </cn>
                  </apply>
                  <apply>
                    <power/>
                    <ci> Ethanol </ci>
                    <cn type="integer"> 1 </cn>
                  </apply>
                </apply>
                <apply>
                  <times/>
                  <apply>
                    <power/>
                    <ci> Km_NADP_eEC1112 </ci>
                    <cn type="integer"> 1 </cn>
                  </apply>
                  <apply>
                    <power/>
                    <ci> Km_Ethanol_eEC1112 </ci>
                    <cn type="integer"> 1 </cn>
                  </apply>
                </apply>
              </apply>
            </apply>
            <ci> R90_D </ci>
          </apply>
        </math>
      </assignmentRule>
      <assignmentRule variable="R123_D">
        <math xmlns="http://www.w3.org/1998/Math/MathML">
          <apply>
            <minus/>
            <apply>
              <plus/>
              <apply>
                <times/>
                <apply>
                  <power/>
                  <apply>
                    <plus/>
                    <cn type="integer"> 1 </cn>
                    <apply>
                      <divide/>
                      <ci> ATP </ci>
                      <ci> Km_ATP_eEC2338 </ci>
                    </apply>
                  </apply>
                  <cn type="integer"> 1 </cn>
                </apply>
                <apply>
                  <power/>
                  <apply>
                    <plus/>
                    <cn type="integer"> 1 </cn>
                    <apply>
                      <divide/>
                      <ci> CoA </ci>
                      <ci> Km_CoA_eEC2338 </ci>
                    </apply>
                  </apply>
                  <cn type="integer"> 1 </cn>
                </apply>
                <apply>
                  <power/>
                  <apply>
                    <plus/>
                    <cn type="integer"> 1 </cn>
                    <apply>
                      <divide/>
                      <ci> Citrate </ci>
                      <ci> Km_Citrate_eEC2338 </ci>
                    </apply>
                  </apply>
                  <cn type="integer"> 1 </cn>
                </apply>
              </apply>
              <apply>
                <times/>
                <apply>
                  <power/>
                  <apply>
                    <plus/>
                    <cn type="integer"> 1 </cn>
                    <apply>
                      <divide/>
                      <ci> ADP </ci>
                      <ci> Km_ADP_eEC2338 </ci>
                    </apply>
                  </apply>
                  <cn type="integer"> 1 </cn>
                </apply>
                <apply>
                  <power/>
                  <apply>
                    <plus/>
                    <cn type="integer"> 1 </cn>
                    <apply>
                      <divide/>
                      <ci> PO4 </ci>
                      <ci> Km_PO4_eEC2338 </ci>
                    </apply>
                  </apply>
                  <cn type="integer"> 1 </cn>
                </apply>
                <apply>
                  <power/>
                  <apply>
                    <plus/>
                    <cn type="integer"> 1 </cn>
                    <apply>
                      <divide/>
                      <ci> AcCoA </ci>
                      <ci> Km_AcCoA_eEC2338 </ci>
                    </apply>
                  </apply>
                  <cn type="integer"> 1 </cn>
                </apply>
                <apply>
                  <power/>
                  <apply>
                    <plus/>
                    <cn type="integer"> 1 </cn>
                    <apply>
                      <divide/>
                      <ci> Oxa </ci>
                      <ci> Km_Oxa_eEC2338 </ci>
                    </apply>
                  </apply>
                  <cn type="integer"> 1 </cn>
                </apply>
              </apply>
            </apply>
            <cn type="integer"> 1 </cn>
          </apply>
        </math>
      </assignmentRule>
      <assignmentRule variable="hKcat_F_R123">
        <math xmlns="http://www.w3.org/1998/Math/MathML">
          <apply>
            <times/>
            <ci> Kcat_V_R123 </ci>
            <apply>
              <power/>
              <apply>
                <divide/>
                <apply>
                  <times/>
                  <ci> Keq_R123 </ci>
                  <apply>
                    <power/>
                    <ci> Km_ATP_eEC2338 </ci>
                    <cn type="integer"> 1 </cn>
                  </apply>
                  <apply>
                    <power/>
                    <ci> Km_CoA_eEC2338 </ci>
                    <cn type="integer"> 1 </cn>
                  </apply>
                  <apply>
                    <power/>
                    <ci> Km_Citrate_eEC2338 </ci>
                    <cn type="integer"> 1 </cn>
                  </apply>
                </apply>
                <apply>
                  <times/>
                  <apply>
                    <power/>
                    <ci> Km_ADP_eEC2338 </ci>
                    <cn type="integer"> 1 </cn>
                  </apply>
                  <apply>
                    <power/>
                    <ci> Km_PO4_eEC2338 </ci>
                    <cn type="integer"> 1 </cn>
                  </apply>
                  <apply>
                    <power/>
                    <ci> Km_AcCoA_eEC2338 </ci>
                    <cn type="integer"> 1 </cn>
                  </apply>
                  <apply>
                    <power/>
                    <ci> Km_Oxa_eEC2338 </ci>
                    <cn type="integer"> 1 </cn>
                  </apply>
                </apply>
              </apply>
              <cn> 0.5 </cn>
            </apply>
          </apply>
        </math>
      </assignmentRule>
      <assignmentRule variable="hKcat_R_R123">
        <math xmlns="http://www.w3.org/1998/Math/MathML">
          <apply>
            <times/>
            <ci> Kcat_V_R123 </ci>
            <apply>
              <power/>
              <apply>
                <divide/>
                <apply>
                  <times/>
                  <ci> Keq_R123 </ci>
                  <apply>
                    <power/>
                    <ci> Km_ATP_eEC2338 </ci>
                    <cn type="integer"> 1 </cn>
                  </apply>
                  <apply>
                    <power/>
                    <ci> Km_CoA_eEC2338 </ci>
                    <cn type="integer"> 1 </cn>
                  </apply>
                  <apply>
                    <power/>
                    <ci> Km_Citrate_eEC2338 </ci>
                    <cn type="integer"> 1 </cn>
                  </apply>
                </apply>
                <apply>
                  <times/>
                  <apply>
                    <power/>
                    <ci> Km_ADP_eEC2338 </ci>
                    <cn type="integer"> 1 </cn>
                  </apply>
                  <apply>
                    <power/>
                    <ci> Km_PO4_eEC2338 </ci>
                    <cn type="integer"> 1 </cn>
                  </apply>
                  <apply>
                    <power/>
                    <ci> Km_AcCoA_eEC2338 </ci>
                    <cn type="integer"> 1 </cn>
                  </apply>
                  <apply>
                    <power/>
                    <ci> Km_Oxa_eEC2338 </ci>
                    <cn type="integer"> 1 </cn>
                  </apply>
                </apply>
              </apply>
              <cn> -0.5 </cn>
            </apply>
          </apply>
        </math>
      </assignmentRule>
      <assignmentRule variable="R123_f">
        <math xmlns="http://www.w3.org/1998/Math/MathML">
          <apply>
            <divide/>
            <apply>
              <times/>
              <ci> eEC2338 </ci>
              <apply>
                <divide/>
                <apply>
                  <times/>
                  <ci> hKcat_F_R123 </ci>
                  <apply>
                    <power/>
                    <ci> ATP </ci>
                    <cn type="integer"> 1 </cn>
                  </apply>
                  <apply>
                    <power/>
                    <ci> CoA </ci>
                    <cn type="integer"> 1 </cn>
                  </apply>
                  <apply>
                    <power/>
                    <ci> Citrate </ci>
                    <cn type="integer"> 1 </cn>
                  </apply>
                </apply>
                <apply>
                  <times/>
                  <apply>
                    <power/>
                    <ci> Km_ATP_eEC2338 </ci>
                    <cn type="integer"> 1 </cn>
                  </apply>
                  <apply>
                    <power/>
                    <ci> Km_CoA_eEC2338 </ci>
                    <cn type="integer"> 1 </cn>
                  </apply>
                  <apply>
                    <power/>
                    <ci> Km_Citrate_eEC2338 </ci>
                    <cn type="integer"> 1 </cn>
                  </apply>
                </apply>
              </apply>
            </apply>
            <ci> R123_D </ci>
          </apply>
        </math>
      </assignmentRule>
      <assignmentRule variable="R123_r">
        <math xmlns="http://www.w3.org/1998/Math/MathML">
          <apply>
            <divide/>
            <apply>
              <times/>
              <ci> eEC2338 </ci>
              <apply>
                <divide/>
                <apply>
                  <times/>
                  <ci> hKcat_R_R123 </ci>
                  <apply>
                    <power/>
                    <ci> ADP </ci>
                    <cn type="integer"> 1 </cn>
                  </apply>
                  <apply>
                    <power/>
                    <ci> PO4 </ci>
                    <cn type="integer"> 1 </cn>
                  </apply>
                  <apply>
                    <power/>
                    <ci> AcCoA </ci>
                    <cn type="integer"> 1 </cn>
                  </apply>
                  <apply>
                    <power/>
                    <ci> Oxa </ci>
                    <cn type="integer"> 1 </cn>
                  </apply>
                </apply>
                <apply>
                  <times/>
                  <apply>
                    <power/>
                    <ci> Km_ADP_eEC2338 </ci>
                    <cn type="integer"> 1 </cn>
                  </apply>
                  <apply>
                    <power/>
                    <ci> Km_PO4_eEC2338 </ci>
                    <cn type="integer"> 1 </cn>
                  </apply>
                  <apply>
                    <power/>
                    <ci> Km_AcCoA_eEC2338 </ci>
                    <cn type="integer"> 1 </cn>
                  </apply>
                  <apply>
                    <power/>
                    <ci> Km_Oxa_eEC2338 </ci>
                    <cn type="integer"> 1 </cn>
                  </apply>
                </apply>
              </apply>
            </apply>
            <ci> R123_D </ci>
          </apply>
        </math>
      </assignmentRule>
      <assignmentRule variable="eEC23316_fr">
        <math xmlns="http://www.w3.org/1998/Math/MathML">
          <apply>
            <times/>
            <apply>
              <plus/>
              <ci> Gnc_NADH_eEC23316 </ci>
              <apply>
                <times/>
                <apply>
                  <minus/>
                  <cn type="integer"> 1 </cn>
                  <ci> Gnc_NADH_eEC23316 </ci>
                </apply>
                <apply>
                  <divide/>
                  <cn type="integer"> 1 </cn>
                  <apply>
                    <plus/>
                    <cn type="integer"> 1 </cn>
                    <apply>
                      <divide/>
                      <ci> NADH </ci>
                      <ci> Ki_NADH_eEC23316 </ci>
                    </apply>
                  </apply>
                </apply>
              </apply>
            </apply>
            <apply>
              <plus/>
              <ci> Gnc_aKG_eEC23316 </ci>
              <apply>
                <times/>
                <apply>
                  <minus/>
                  <cn type="integer"> 1 </cn>
                  <ci> Gnc_aKG_eEC23316 </ci>
                </apply>
                <apply>
                  <divide/>
                  <cn type="integer"> 1 </cn>
                  <apply>
                    <plus/>
                    <cn type="integer"> 1 </cn>
                    <apply>
                      <divide/>
                      <ci> aKG </ci>
                      <ci> Ki_aKG_eEC23316 </ci>
                    </apply>
                  </apply>
                </apply>
              </apply>
            </apply>
            <apply>
              <plus/>
              <ci> Gnc_PropaCoA_eEC23316 </ci>
              <apply>
                <times/>
                <apply>
                  <minus/>
                  <cn type="integer"> 1 </cn>
                  <ci> Gnc_PropaCoA_eEC23316 </ci>
                </apply>
                <apply>
                  <divide/>
                  <cn type="integer"> 1 </cn>
                  <apply>
                    <plus/>
                    <cn type="integer"> 1 </cn>
                    <apply>
                      <divide/>
                      <ci> PropaCoA </ci>
                      <ci> Ki_PropaCoA_eEC23316 </ci>
                    </apply>
                  </apply>
                </apply>
              </apply>
            </apply>
            <apply>
              <plus/>
              <ci> Gnc_CitrateHCT_eEC23316 </ci>
              <apply>
                <times/>
                <apply>
                  <minus/>
                  <cn type="integer"> 1 </cn>
                  <ci> Gnc_CitrateHCT_eEC23316 </ci>
                </apply>
                <apply>
                  <divide/>
                  <cn type="integer"> 1 </cn>
                  <apply>
                    <plus/>
                    <cn type="integer"> 1 </cn>
                    <apply>
                      <divide/>
                      <ci> CitrateHCT </ci>
                      <ci> Ki_CitrateHCT_eEC23316 </ci>
                    </apply>
                  </apply>
                </apply>
              </apply>
            </apply>
            <apply>
              <plus/>
              <ci> Gnc__3AMP_eEC23316 </ci>
              <apply>
                <times/>
                <apply>
                  <minus/>
                  <cn type="integer"> 1 </cn>
                  <ci> Gnc__3AMP_eEC23316 </ci>
                </apply>
                <apply>
                  <divide/>
                  <cn type="integer"> 1 </cn>
                  <apply>
                    <plus/>
                    <cn type="integer"> 1 </cn>
                    <apply>
                      <divide/>
                      <ci> _3AMP </ci>
                      <ci> Ki__3AMP_eEC23316 </ci>
                    </apply>
                  </apply>
                </apply>
              </apply>
            </apply>
          </apply>
        </math>
      </assignmentRule>
      <assignmentRule variable="eEC23316_Dreg">
        <math xmlns="http://www.w3.org/1998/Math/MathML">
          <apply>
            <plus/>
            <apply>
              <times/>
              <apply>
                <minus/>
                <cn type="integer"> 1 </cn>
                <ci> Gc_NADH_eEC23316 </ci>
              </apply>
              <apply>
                <divide/>
                <ci> NADH </ci>
                <ci> Ki_NADH_eEC23316 </ci>
              </apply>
            </apply>
            <apply>
              <times/>
              <apply>
                <minus/>
                <cn type="integer"> 1 </cn>
                <ci> Gc_aKG_eEC23316 </ci>
              </apply>
              <apply>
                <divide/>
                <ci> aKG </ci>
                <ci> Ki_aKG_eEC23316 </ci>
              </apply>
            </apply>
            <apply>
              <times/>
              <apply>
                <minus/>
                <cn type="integer"> 1 </cn>
                <ci> Gc_PropaCoA_eEC23316 </ci>
              </apply>
              <apply>
                <divide/>
                <ci> PropaCoA </ci>
                <ci> Ki_PropaCoA_eEC23316 </ci>
              </apply>
            </apply>
            <apply>
              <times/>
              <apply>
                <minus/>
                <cn type="integer"> 1 </cn>
                <ci> Gc_CitrateHCT_eEC23316 </ci>
              </apply>
              <apply>
                <divide/>
                <ci> CitrateHCT </ci>
                <ci> Ki_CitrateHCT_eEC23316 </ci>
              </apply>
            </apply>
            <apply>
              <times/>
              <apply>
                <minus/>
                <cn type="integer"> 1 </cn>
                <ci> Gc__3AMP_eEC23316 </ci>
              </apply>
              <apply>
                <divide/>
                <ci> _3AMP </ci>
                <ci> Ki__3AMP_eEC23316 </ci>
              </apply>
            </apply>
          </apply>
        </math>
      </assignmentRule>
      <assignmentRule variable="R157_D">
        <math xmlns="http://www.w3.org/1998/Math/MathML">
          <apply>
            <minus/>
            <apply>
              <plus/>
              <apply>
                <times/>
                <apply>
                  <power/>
                  <apply>
                    <plus/>
                    <cn type="integer"> 1 </cn>
                    <apply>
                      <divide/>
                      <ci> AcCoA </ci>
                      <ci> Km_AcCoA_eEC23316 </ci>
                    </apply>
                  </apply>
                  <cn type="integer"> 1 </cn>
                </apply>
                <apply>
                  <power/>
                  <apply>
                    <plus/>
                    <cn type="integer"> 1 </cn>
                    <apply>
                      <divide/>
                      <ci> Oxa </ci>
                      <ci> Km_Oxa_eEC23316 </ci>
                    </apply>
                  </apply>
                  <cn type="integer"> 1 </cn>
                </apply>
              </apply>
              <apply>
                <times/>
                <apply>
                  <power/>
                  <apply>
                    <plus/>
                    <cn type="integer"> 1 </cn>
                    <apply>
                      <divide/>
                      <ci> CoA </ci>
                      <ci> Km_CoA_eEC23316 </ci>
                    </apply>
                  </apply>
                  <cn type="integer"> 1 </cn>
                </apply>
                <apply>
                  <power/>
                  <apply>
                    <plus/>
                    <cn type="integer"> 1 </cn>
                    <apply>
                      <divide/>
                      <ci> Citrate </ci>
                      <ci> Km_Citrate_eEC23316 </ci>
                    </apply>
                  </apply>
                  <cn type="integer"> 1 </cn>
                </apply>
              </apply>
            </apply>
            <cn type="integer"> 1 </cn>
          </apply>
        </math>
      </assignmentRule>
      <assignmentRule variable="hKcat_F_R157">
        <math xmlns="http://www.w3.org/1998/Math/MathML">
          <apply>
            <times/>
            <ci> Kcat_V_R157 </ci>
            <apply>
              <power/>
              <apply>
                <divide/>
                <apply>
                  <times/>
                  <ci> Keq_R157 </ci>
                  <apply>
                    <power/>
                    <ci> Km_AcCoA_eEC23316 </ci>
                    <cn type="integer"> 1 </cn>
                  </apply>
                  <apply>
                    <power/>
                    <ci> Km_Oxa_eEC23316 </ci>
                    <cn type="integer"> 1 </cn>
                  </apply>
                </apply>
                <apply>
                  <times/>
                  <apply>
                    <power/>
                    <ci> Km_CoA_eEC23316 </ci>
                    <cn type="integer"> 1 </cn>
                  </apply>
                  <apply>
                    <power/>
                    <ci> Km_Citrate_eEC23316 </ci>
                    <cn type="integer"> 1 </cn>
                  </apply>
                </apply>
              </apply>
              <cn> 0.5 </cn>
            </apply>
          </apply>
        </math>
      </assignmentRule>
      <assignmentRule variable="hKcat_R_R157">
        <math xmlns="http://www.w3.org/1998/Math/MathML">
          <apply>
            <times/>
            <ci> Kcat_V_R157 </ci>
            <apply>
              <power/>
              <apply>
                <divide/>
                <apply>
                  <times/>
                  <ci> Keq_R157 </ci>
                  <apply>
                    <power/>
                    <ci> Km_AcCoA_eEC23316 </ci>
                    <cn type="integer"> 1 </cn>
                  </apply>
                  <apply>
                    <power/>
                    <ci> Km_Oxa_eEC23316 </ci>
                    <cn type="integer"> 1 </cn>
                  </apply>
                </apply>
                <apply>
                  <times/>
                  <apply>
                    <power/>
                    <ci> Km_CoA_eEC23316 </ci>
                    <cn type="integer"> 1 </cn>
                  </apply>
                  <apply>
                    <power/>
                    <ci> Km_Citrate_eEC23316 </ci>
                    <cn type="integer"> 1 </cn>
                  </apply>
                </apply>
              </apply>
              <cn> -0.5 </cn>
            </apply>
          </apply>
        </math>
      </assignmentRule>
      <assignmentRule variable="R157_f">
        <math xmlns="http://www.w3.org/1998/Math/MathML">
          <apply>
            <divide/>
            <apply>
              <times/>
              <ci> eEC23316 </ci>
              <ci> eEC23316_fr </ci>
              <apply>
                <divide/>
                <apply>
                  <times/>
                  <ci> hKcat_F_R157 </ci>
                  <apply>
                    <power/>
                    <ci> AcCoA </ci>
                    <cn type="integer"> 1 </cn>
                  </apply>
                  <apply>
                    <power/>
                    <ci> Oxa </ci>
                    <cn type="integer"> 1 </cn>
                  </apply>
                </apply>
                <apply>
                  <times/>
                  <apply>
                    <power/>
                    <ci> Km_AcCoA_eEC23316 </ci>
                    <cn type="integer"> 1 </cn>
                  </apply>
                  <apply>
                    <power/>
                    <ci> Km_Oxa_eEC23316 </ci>
                    <cn type="integer"> 1 </cn>
                  </apply>
                </apply>
              </apply>
            </apply>
            <apply>
              <plus/>
              <ci> R157_D </ci>
              <ci> eEC23316_Dreg </ci>
            </apply>
          </apply>
        </math>
      </assignmentRule>
      <assignmentRule variable="R157_r">
        <math xmlns="http://www.w3.org/1998/Math/MathML">
          <apply>
            <divide/>
            <apply>
              <times/>
              <ci> eEC23316 </ci>
              <ci> eEC23316_fr </ci>
              <apply>
                <divide/>
                <apply>
                  <times/>
                  <ci> hKcat_R_R157 </ci>
                  <apply>
                    <power/>
                    <ci> CoA </ci>
                    <cn type="integer"> 1 </cn>
                  </apply>
                  <apply>
                    <power/>
                    <ci> Citrate </ci>
                    <cn type="integer"> 1 </cn>
                  </apply>
                </apply>
                <apply>
                  <times/>
                  <apply>
                    <power/>
                    <ci> Km_CoA_eEC23316 </ci>
                    <cn type="integer"> 1 </cn>
                  </apply>
                  <apply>
                    <power/>
                    <ci> Km_Citrate_eEC23316 </ci>
                    <cn type="integer"> 1 </cn>
                  </apply>
                </apply>
              </apply>
            </apply>
            <apply>
              <plus/>
              <ci> R157_D </ci>
              <ci> eEC23316_Dreg </ci>
            </apply>
          </apply>
        </math>
      </assignmentRule>
      <assignmentRule variable="R169_D">
        <math xmlns="http://www.w3.org/1998/Math/MathML">
          <apply>
            <minus/>
            <apply>
              <plus/>
              <apply>
                <times/>
                <apply>
                  <power/>
                  <apply>
                    <plus/>
                    <cn type="integer"> 1 </cn>
                    <apply>
                      <divide/>
                      <ci> NADH </ci>
                      <ci> Km_NADH_eEC1814 </ci>
                    </apply>
                  </apply>
                  <cn type="integer"> 1 </cn>
                </apply>
                <apply>
                  <power/>
                  <apply>
                    <plus/>
                    <cn type="integer"> 1 </cn>
                    <apply>
                      <divide/>
                      <ci> LipoylP </ci>
                      <ci> Km_LipoylP_eEC1814 </ci>
                    </apply>
                  </apply>
                  <cn type="integer"> 1 </cn>
                </apply>
              </apply>
              <apply>
                <times/>
                <apply>
                  <power/>
                  <apply>
                    <plus/>
                    <cn type="integer"> 1 </cn>
                    <apply>
                      <divide/>
                      <ci> NAD </ci>
                      <ci> Km_NAD_eEC1814 </ci>
                    </apply>
                  </apply>
                  <cn type="integer"> 1 </cn>
                </apply>
                <apply>
                  <power/>
                  <apply>
                    <plus/>
                    <cn type="integer"> 1 </cn>
                    <apply>
                      <divide/>
                      <ci> Dihydrolipoylprotein </ci>
                      <ci> Km_Dihydrolipoylprotein_eEC1814 </ci>
                    </apply>
                  </apply>
                  <cn type="integer"> 1 </cn>
                </apply>
              </apply>
            </apply>
            <cn type="integer"> 1 </cn>
          </apply>
        </math>
      </assignmentRule>
      <assignmentRule variable="hKcat_F_R169">
        <math xmlns="http://www.w3.org/1998/Math/MathML">
          <apply>
            <times/>
            <ci> Kcat_V_R169 </ci>
            <apply>
              <power/>
              <apply>
                <divide/>
                <apply>
                  <times/>
                  <ci> Keq_R169 </ci>
                  <apply>
                    <power/>
                    <ci> Km_NADH_eEC1814 </ci>
                    <cn type="integer"> 1 </cn>
                  </apply>
                  <apply>
                    <power/>
                    <ci> Km_LipoylP_eEC1814 </ci>
                    <cn type="integer"> 1 </cn>
                  </apply>
                </apply>
                <apply>
                  <times/>
                  <apply>
                    <power/>
                    <ci> Km_NAD_eEC1814 </ci>
                    <cn type="integer"> 1 </cn>
                  </apply>
                  <apply>
                    <power/>
                    <ci> Km_Dihydrolipoylprotein_eEC1814 </ci>
                    <cn type="integer"> 1 </cn>
                  </apply>
                </apply>
              </apply>
              <cn> 0.5 </cn>
            </apply>
          </apply>
        </math>
      </assignmentRule>
      <assignmentRule variable="hKcat_R_R169">
        <math xmlns="http://www.w3.org/1998/Math/MathML">
          <apply>
            <times/>
            <ci> Kcat_V_R169 </ci>
            <apply>
              <power/>
              <apply>
                <divide/>
                <apply>
                  <times/>
                  <ci> Keq_R169 </ci>
                  <apply>
                    <power/>
                    <ci> Km_NADH_eEC1814 </ci>
                    <cn type="integer"> 1 </cn>
                  </apply>
                  <apply>
                    <power/>
                    <ci> Km_LipoylP_eEC1814 </ci>
                    <cn type="integer"> 1 </cn>
                  </apply>
                </apply>
                <apply>
                  <times/>
                  <apply>
                    <power/>
                    <ci> Km_NAD_eEC1814 </ci>
                    <cn type="integer"> 1 </cn>
                  </apply>
                  <apply>
                    <power/>
                    <ci> Km_Dihydrolipoylprotein_eEC1814 </ci>
                    <cn type="integer"> 1 </cn>
                  </apply>
                </apply>
              </apply>
              <cn> -0.5 </cn>
            </apply>
          </apply>
        </math>
      </assignmentRule>
      <assignmentRule variable="R169_f">
        <math xmlns="http://www.w3.org/1998/Math/MathML">
          <apply>
            <divide/>
            <apply>
              <times/>
              <ci> eEC1814 </ci>
              <apply>
                <divide/>
                <apply>
                  <times/>
                  <ci> hKcat_F_R169 </ci>
                  <apply>
                    <power/>
                    <ci> NADH </ci>
                    <cn type="integer"> 1 </cn>
                  </apply>
                  <apply>
                    <power/>
                    <ci> LipoylP </ci>
                    <cn type="integer"> 1 </cn>
                  </apply>
                </apply>
                <apply>
                  <times/>
                  <apply>
                    <power/>
                    <ci> Km_NADH_eEC1814 </ci>
                    <cn type="integer"> 1 </cn>
                  </apply>
                  <apply>
                    <power/>
                    <ci> Km_LipoylP_eEC1814 </ci>
                    <cn type="integer"> 1 </cn>
                  </apply>
                </apply>
              </apply>
            </apply>
            <ci> R169_D </ci>
          </apply>
        </math>
      </assignmentRule>
      <assignmentRule variable="R169_r">
        <math xmlns="http://www.w3.org/1998/Math/MathML">
          <apply>
            <divide/>
            <apply>
              <times/>
              <ci> eEC1814 </ci>
              <apply>
                <divide/>
                <apply>
                  <times/>
                  <ci> hKcat_R_R169 </ci>
                  <apply>
                    <power/>
                    <ci> NAD </ci>
                    <cn type="integer"> 1 </cn>
                  </apply>
                  <apply>
                    <power/>
                    <ci> Dihydrolipoylprotein </ci>
                    <cn type="integer"> 1 </cn>
                  </apply>
                </apply>
                <apply>
                  <times/>
                  <apply>
                    <power/>
                    <ci> Km_NAD_eEC1814 </ci>
                    <cn type="integer"> 1 </cn>
                  </apply>
                  <apply>
                    <power/>
                    <ci> Km_Dihydrolipoylprotein_eEC1814 </ci>
                    <cn type="integer"> 1 </cn>
                  </apply>
                </apply>
              </apply>
            </apply>
            <ci> R169_D </ci>
          </apply>
        </math>
      </assignmentRule>
      <assignmentRule variable="R171_D">
        <math xmlns="http://www.w3.org/1998/Math/MathML">
          <apply>
            <minus/>
            <apply>
              <plus/>
              <apply>
                <times/>
                <apply>
                  <power/>
                  <apply>
                    <plus/>
                    <cn type="integer"> 1 </cn>
                    <apply>
                      <divide/>
                      <ci> NAD </ci>
                      <ci> Km_NAD_eEC1814 </ci>
                    </apply>
                  </apply>
                  <cn type="integer"> 1 </cn>
                </apply>
                <apply>
                  <power/>
                  <apply>
                    <plus/>
                    <cn type="integer"> 1 </cn>
                    <apply>
                      <divide/>
                      <ci> CoA </ci>
                      <ci> Km_CoA_eEC1814 </ci>
                    </apply>
                  </apply>
                  <cn type="integer"> 1 </cn>
                </apply>
                <apply>
                  <power/>
                  <apply>
                    <plus/>
                    <cn type="integer"> 1 </cn>
                    <apply>
                      <divide/>
                      <ci> Pyr </ci>
                      <ci> Km_Pyr_eEC1814 </ci>
                    </apply>
                  </apply>
                  <cn type="integer"> 1 </cn>
                </apply>
              </apply>
              <apply>
                <times/>
                <apply>
                  <power/>
                  <apply>
                    <plus/>
                    <cn type="integer"> 1 </cn>
                    <apply>
                      <divide/>
                      <ci> NADH </ci>
                      <ci> Km_NADH_eEC1814 </ci>
                    </apply>
                  </apply>
                  <cn type="integer"> 1 </cn>
                </apply>
                <apply>
                  <power/>
                  <apply>
                    <plus/>
                    <cn type="integer"> 1 </cn>
                    <apply>
                      <divide/>
                      <ci> CO2 </ci>
                      <ci> Km_CO2_eEC1814 </ci>
                    </apply>
                  </apply>
                  <cn type="integer"> 1 </cn>
                </apply>
                <apply>
                  <power/>
                  <apply>
                    <plus/>
                    <cn type="integer"> 1 </cn>
                    <apply>
                      <divide/>
                      <ci> AcCoA </ci>
                      <ci> Km_AcCoA_eEC1814 </ci>
                    </apply>
                  </apply>
                  <cn type="integer"> 1 </cn>
                </apply>
              </apply>
            </apply>
            <cn type="integer"> 1 </cn>
          </apply>
        </math>
      </assignmentRule>
      <assignmentRule variable="hKcat_F_R171">
        <math xmlns="http://www.w3.org/1998/Math/MathML">
          <apply>
            <times/>
            <ci> Kcat_V_R171 </ci>
            <apply>
              <power/>
              <apply>
                <divide/>
                <apply>
                  <times/>
                  <ci> Keq_R171 </ci>
                  <apply>
                    <power/>
                    <ci> Km_NAD_eEC1814 </ci>
                    <cn type="integer"> 1 </cn>
                  </apply>
                  <apply>
                    <power/>
                    <ci> Km_CoA_eEC1814 </ci>
                    <cn type="integer"> 1 </cn>
                  </apply>
                  <apply>
                    <power/>
                    <ci> Km_Pyr_eEC1814 </ci>
                    <cn type="integer"> 1 </cn>
                  </apply>
                </apply>
                <apply>
                  <times/>
                  <apply>
                    <power/>
                    <ci> Km_NADH_eEC1814 </ci>
                    <cn type="integer"> 1 </cn>
                  </apply>
                  <apply>
                    <power/>
                    <ci> Km_CO2_eEC1814 </ci>
                    <cn type="integer"> 1 </cn>
                  </apply>
                  <apply>
                    <power/>
                    <ci> Km_AcCoA_eEC1814 </ci>
                    <cn type="integer"> 1 </cn>
                  </apply>
                </apply>
              </apply>
              <cn> 0.5 </cn>
            </apply>
          </apply>
        </math>
      </assignmentRule>
      <assignmentRule variable="hKcat_R_R171">
        <math xmlns="http://www.w3.org/1998/Math/MathML">
          <apply>
            <times/>
            <ci> Kcat_V_R171 </ci>
            <apply>
              <power/>
              <apply>
                <divide/>
                <apply>
                  <times/>
                  <ci> Keq_R171 </ci>
                  <apply>
                    <power/>
                    <ci> Km_NAD_eEC1814 </ci>
                    <cn type="integer"> 1 </cn>
                  </apply>
                  <apply>
                    <power/>
                    <ci> Km_CoA_eEC1814 </ci>
                    <cn type="integer"> 1 </cn>
                  </apply>
                  <apply>
                    <power/>
                    <ci> Km_Pyr_eEC1814 </ci>
                    <cn type="integer"> 1 </cn>
                  </apply>
                </apply>
                <apply>
                  <times/>
                  <apply>
                    <power/>
                    <ci> Km_NADH_eEC1814 </ci>
                    <cn type="integer"> 1 </cn>
                  </apply>
                  <apply>
                    <power/>
                    <ci> Km_CO2_eEC1814 </ci>
                    <cn type="integer"> 1 </cn>
                  </apply>
                  <apply>
                    <power/>
                    <ci> Km_AcCoA_eEC1814 </ci>
                    <cn type="integer"> 1 </cn>
                  </apply>
                </apply>
              </apply>
              <cn> -0.5 </cn>
            </apply>
          </apply>
        </math>
      </assignmentRule>
      <assignmentRule variable="R171_f">
        <math xmlns="http://www.w3.org/1998/Math/MathML">
          <apply>
            <divide/>
            <apply>
              <times/>
              <ci> eEC1814 </ci>
              <apply>
                <divide/>
                <apply>
                  <times/>
                  <ci> hKcat_F_R171 </ci>
                  <apply>
                    <power/>
                    <ci> NAD </ci>
                    <cn type="integer"> 1 </cn>
                  </apply>
                  <apply>
                    <power/>
                    <ci> CoA </ci>
                    <cn type="integer"> 1 </cn>
                  </apply>
                  <apply>
                    <power/>
                    <ci> Pyr </ci>
                    <cn type="integer"> 1 </cn>
                  </apply>
                </apply>
                <apply>
                  <times/>
                  <apply>
                    <power/>
                    <ci> Km_NAD_eEC1814 </ci>
                    <cn type="integer"> 1 </cn>
                  </apply>
                  <apply>
                    <power/>
                    <ci> Km_CoA_eEC1814 </ci>
                    <cn type="integer"> 1 </cn>
                  </apply>
                  <apply>
                    <power/>
                    <ci> Km_Pyr_eEC1814 </ci>
                    <cn type="integer"> 1 </cn>
                  </apply>
                </apply>
              </apply>
            </apply>
            <ci> R171_D </ci>
          </apply>
        </math>
      </assignmentRule>
      <assignmentRule variable="R171_r">
        <math xmlns="http://www.w3.org/1998/Math/MathML">
          <apply>
            <divide/>
            <apply>
              <times/>
              <ci> eEC1814 </ci>
              <apply>
                <divide/>
                <apply>
                  <times/>
                  <ci> hKcat_R_R171 </ci>
                  <apply>
                    <power/>
                    <ci> NADH </ci>
                    <cn type="integer"> 1 </cn>
                  </apply>
                  <apply>
                    <power/>
                    <ci> CO2 </ci>
                    <cn type="integer"> 1 </cn>
                  </apply>
                  <apply>
                    <power/>
                    <ci> AcCoA </ci>
                    <cn type="integer"> 1 </cn>
                  </apply>
                </apply>
                <apply>
                  <times/>
                  <apply>
                    <power/>
                    <ci> Km_NADH_eEC1814 </ci>
                    <cn type="integer"> 1 </cn>
                  </apply>
                  <apply>
                    <power/>
                    <ci> Km_CO2_eEC1814 </ci>
                    <cn type="integer"> 1 </cn>
                  </apply>
                  <apply>
                    <power/>
                    <ci> Km_AcCoA_eEC1814 </ci>
                    <cn type="integer"> 1 </cn>
                  </apply>
                </apply>
              </apply>
            </apply>
            <ci> R171_D </ci>
          </apply>
        </math>
      </assignmentRule>
      <assignmentRule variable="R172_D">
        <math xmlns="http://www.w3.org/1998/Math/MathML">
          <apply>
            <minus/>
            <apply>
              <plus/>
              <apply>
                <times/>
                <apply>
                  <power/>
                  <apply>
                    <plus/>
                    <cn type="integer"> 1 </cn>
                    <apply>
                      <divide/>
                      <ci> NADH </ci>
                      <ci> Km_NADH_eEC1814 </ci>
                    </apply>
                  </apply>
                  <cn type="integer"> 1 </cn>
                </apply>
                <apply>
                  <power/>
                  <apply>
                    <plus/>
                    <cn type="integer"> 1 </cn>
                    <apply>
                      <divide/>
                      <ci> CO2 </ci>
                      <ci> Km_CO2_eEC1814 </ci>
                    </apply>
                  </apply>
                  <cn type="integer"> 1 </cn>
                </apply>
                <apply>
                  <power/>
                  <apply>
                    <plus/>
                    <cn type="integer"> 1 </cn>
                    <apply>
                      <divide/>
                      <ci> NH3 </ci>
                      <ci> Km_NH3_eEC1814 </ci>
                    </apply>
                  </apply>
                  <cn type="integer"> 1 </cn>
                </apply>
                <apply>
                  <power/>
                  <apply>
                    <plus/>
                    <cn type="integer"> 1 </cn>
                    <apply>
                      <divide/>
                      <ci> _510CH2THF </ci>
                      <ci> Km__510CH2THF_eEC1814 </ci>
                    </apply>
                  </apply>
                  <cn type="integer"> 1 </cn>
                </apply>
              </apply>
              <apply>
                <times/>
                <apply>
                  <power/>
                  <apply>
                    <plus/>
                    <cn type="integer"> 1 </cn>
                    <apply>
                      <divide/>
                      <ci> NAD </ci>
                      <ci> Km_NAD_eEC1814 </ci>
                    </apply>
                  </apply>
                  <cn type="integer"> 1 </cn>
                </apply>
                <apply>
                  <power/>
                  <apply>
                    <plus/>
                    <cn type="integer"> 1 </cn>
                    <apply>
                      <divide/>
                      <ci> Glycine </ci>
                      <ci> Km_Glycine_eEC1814 </ci>
                    </apply>
                  </apply>
                  <cn type="integer"> 1 </cn>
                </apply>
                <apply>
                  <power/>
                  <apply>
                    <plus/>
                    <cn type="integer"> 1 </cn>
                    <apply>
                      <divide/>
                      <ci> THF </ci>
                      <ci> Km_THF_eEC1814 </ci>
                    </apply>
                  </apply>
                  <cn type="integer"> 1 </cn>
                </apply>
              </apply>
            </apply>
            <cn type="integer"> 1 </cn>
          </apply>
        </math>
      </assignmentRule>
      <assignmentRule variable="hKcat_F_R172">
        <math xmlns="http://www.w3.org/1998/Math/MathML">
          <apply>
            <times/>
            <ci> Kcat_V_R172 </ci>
            <apply>
              <power/>
              <apply>
                <divide/>
                <apply>
                  <times/>
                  <ci> Keq_R172 </ci>
                  <apply>
                    <power/>
                    <ci> Km_NADH_eEC1814 </ci>
                    <cn type="integer"> 1 </cn>
                  </apply>
                  <apply>
                    <power/>
                    <ci> Km_CO2_eEC1814 </ci>
                    <cn type="integer"> 1 </cn>
                  </apply>
                  <apply>
                    <power/>
                    <ci> Km_NH3_eEC1814 </ci>
                    <cn type="integer"> 1 </cn>
                  </apply>
                  <apply>
                    <power/>
                    <ci> Km__510CH2THF_eEC1814 </ci>
                    <cn type="integer"> 1 </cn>
                  </apply>
                </apply>
                <apply>
                  <times/>
                  <apply>
                    <power/>
                    <ci> Km_NAD_eEC1814 </ci>
                    <cn type="integer"> 1 </cn>
                  </apply>
                  <apply>
                    <power/>
                    <ci> Km_Glycine_eEC1814 </ci>
                    <cn type="integer"> 1 </cn>
                  </apply>
                  <apply>
                    <power/>
                    <ci> Km_THF_eEC1814 </ci>
                    <cn type="integer"> 1 </cn>
                  </apply>
                </apply>
              </apply>
              <cn> 0.5 </cn>
            </apply>
          </apply>
        </math>
      </assignmentRule>
      <assignmentRule variable="hKcat_R_R172">
        <math xmlns="http://www.w3.org/1998/Math/MathML">
          <apply>
            <times/>
            <ci> Kcat_V_R172 </ci>
            <apply>
              <power/>
              <apply>
                <divide/>
                <apply>
                  <times/>
                  <ci> Keq_R172 </ci>
                  <apply>
                    <power/>
                    <ci> Km_NADH_eEC1814 </ci>
                    <cn type="integer"> 1 </cn>
                  </apply>
                  <apply>
                    <power/>
                    <ci> Km_CO2_eEC1814 </ci>
                    <cn type="integer"> 1 </cn>
                  </apply>
                  <apply>
                    <power/>
                    <ci> Km_NH3_eEC1814 </ci>
                    <cn type="integer"> 1 </cn>
                  </apply>
                  <apply>
                    <power/>
                    <ci> Km__510CH2THF_eEC1814 </ci>
                    <cn type="integer"> 1 </cn>
                  </apply>
                </apply>
                <apply>
                  <times/>
                  <apply>
                    <power/>
                    <ci> Km_NAD_eEC1814 </ci>
                    <cn type="integer"> 1 </cn>
                  </apply>
                  <apply>
                    <power/>
                    <ci> Km_Glycine_eEC1814 </ci>
                    <cn type="integer"> 1 </cn>
                  </apply>
                  <apply>
                    <power/>
                    <ci> Km_THF_eEC1814 </ci>
                    <cn type="integer"> 1 </cn>
                  </apply>
                </apply>
              </apply>
              <cn> -0.5 </cn>
            </apply>
          </apply>
        </math>
      </assignmentRule>
      <assignmentRule variable="R172_f">
        <math xmlns="http://www.w3.org/1998/Math/MathML">
          <apply>
            <divide/>
            <apply>
              <times/>
              <ci> eEC1814 </ci>
              <apply>
                <divide/>
                <apply>
                  <times/>
                  <ci> hKcat_F_R172 </ci>
                  <apply>
                    <power/>
                    <ci> NADH </ci>
                    <cn type="integer"> 1 </cn>
                  </apply>
                  <apply>
                    <power/>
                    <ci> CO2 </ci>
                    <cn type="integer"> 1 </cn>
                  </apply>
                  <apply>
                    <power/>
                    <ci> NH3 </ci>
                    <cn type="integer"> 1 </cn>
                  </apply>
                  <apply>
                    <power/>
                    <ci> _510CH2THF </ci>
                    <cn type="integer"> 1 </cn>
                  </apply>
                </apply>
                <apply>
                  <times/>
                  <apply>
                    <power/>
                    <ci> Km_NADH_eEC1814 </ci>
                    <cn type="integer"> 1 </cn>
                  </apply>
                  <apply>
                    <power/>
                    <ci> Km_CO2_eEC1814 </ci>
                    <cn type="integer"> 1 </cn>
                  </apply>
                  <apply>
                    <power/>
                    <ci> Km_NH3_eEC1814 </ci>
                    <cn type="integer"> 1 </cn>
                  </apply>
                  <apply>
                    <power/>
                    <ci> Km__510CH2THF_eEC1814 </ci>
                    <cn type="integer"> 1 </cn>
                  </apply>
                </apply>
              </apply>
            </apply>
            <ci> R172_D </ci>
          </apply>
        </math>
      </assignmentRule>
      <assignmentRule variable="R172_r">
        <math xmlns="http://www.w3.org/1998/Math/MathML">
          <apply>
            <divide/>
            <apply>
              <times/>
              <ci> eEC1814 </ci>
              <apply>
                <divide/>
                <apply>
                  <times/>
                  <ci> hKcat_R_R172 </ci>
                  <apply>
                    <power/>
                    <ci> NAD </ci>
                    <cn type="integer"> 1 </cn>
                  </apply>
                  <apply>
                    <power/>
                    <ci> Glycine </ci>
                    <cn type="integer"> 1 </cn>
                  </apply>
                  <apply>
                    <power/>
                    <ci> THF </ci>
                    <cn type="integer"> 1 </cn>
                  </apply>
                </apply>
                <apply>
                  <times/>
                  <apply>
                    <power/>
                    <ci> Km_NAD_eEC1814 </ci>
                    <cn type="integer"> 1 </cn>
                  </apply>
                  <apply>
                    <power/>
                    <ci> Km_Glycine_eEC1814 </ci>
                    <cn type="integer"> 1 </cn>
                  </apply>
                  <apply>
                    <power/>
                    <ci> Km_THF_eEC1814 </ci>
                    <cn type="integer"> 1 </cn>
                  </apply>
                </apply>
              </apply>
            </apply>
            <ci> R172_D </ci>
          </apply>
        </math>
      </assignmentRule>
      <assignmentRule variable="R173_D">
        <math xmlns="http://www.w3.org/1998/Math/MathML">
          <apply>
            <minus/>
            <apply>
              <plus/>
              <apply>
                <times/>
                <apply>
                  <power/>
                  <apply>
                    <plus/>
                    <cn type="integer"> 1 </cn>
                    <apply>
                      <divide/>
                      <ci> NADH </ci>
                      <ci> Km_NADH_eEC1814 </ci>
                    </apply>
                  </apply>
                  <cn type="integer"> 1 </cn>
                </apply>
                <apply>
                  <power/>
                  <apply>
                    <plus/>
                    <cn type="integer"> 1 </cn>
                    <apply>
                      <divide/>
                      <ci> CO2 </ci>
                      <ci> Km_CO2_eEC1814 </ci>
                    </apply>
                  </apply>
                  <cn type="integer"> 1 </cn>
                </apply>
                <apply>
                  <power/>
                  <apply>
                    <plus/>
                    <cn type="integer"> 1 </cn>
                    <apply>
                      <divide/>
                      <ci> GlutarylCoA </ci>
                      <ci> Km_GlutarylCoA_eEC1814 </ci>
                    </apply>
                  </apply>
                  <cn type="integer"> 1 </cn>
                </apply>
              </apply>
              <apply>
                <times/>
                <apply>
                  <power/>
                  <apply>
                    <plus/>
                    <cn type="integer"> 1 </cn>
                    <apply>
                      <divide/>
                      <ci> NAD </ci>
                      <ci> Km_NAD_eEC1814 </ci>
                    </apply>
                  </apply>
                  <cn type="integer"> 1 </cn>
                </apply>
                <apply>
                  <power/>
                  <apply>
                    <plus/>
                    <cn type="integer"> 1 </cn>
                    <apply>
                      <divide/>
                      <ci> CoA </ci>
                      <ci> Km_CoA_eEC1814 </ci>
                    </apply>
                  </apply>
                  <cn type="integer"> 1 </cn>
                </apply>
                <apply>
                  <power/>
                  <apply>
                    <plus/>
                    <cn type="integer"> 1 </cn>
                    <apply>
                      <divide/>
                      <ci> _2Oxoadipate </ci>
                      <ci> Km__2Oxoadipate_eEC1814 </ci>
                    </apply>
                  </apply>
                  <cn type="integer"> 1 </cn>
                </apply>
              </apply>
            </apply>
            <cn type="integer"> 1 </cn>
          </apply>
        </math>
      </assignmentRule>
      <assignmentRule variable="hKcat_F_R173">
        <math xmlns="http://www.w3.org/1998/Math/MathML">
          <apply>
            <times/>
            <ci> Kcat_V_R173 </ci>
            <apply>
              <power/>
              <apply>
                <divide/>
                <apply>
                  <times/>
                  <ci> Keq_R173 </ci>
                  <apply>
                    <power/>
                    <ci> Km_NADH_eEC1814 </ci>
                    <cn type="integer"> 1 </cn>
                  </apply>
                  <apply>
                    <power/>
                    <ci> Km_CO2_eEC1814 </ci>
                    <cn type="integer"> 1 </cn>
                  </apply>
                  <apply>
                    <power/>
                    <ci> Km_GlutarylCoA_eEC1814 </ci>
                    <cn type="integer"> 1 </cn>
                  </apply>
                </apply>
                <apply>
                  <times/>
                  <apply>
                    <power/>
                    <ci> Km_NAD_eEC1814 </ci>
                    <cn type="integer"> 1 </cn>
                  </apply>
                  <apply>
                    <power/>
                    <ci> Km_CoA_eEC1814 </ci>
                    <cn type="integer"> 1 </cn>
                  </apply>
                  <apply>
                    <power/>
                    <ci> Km__2Oxoadipate_eEC1814 </ci>
                    <cn type="integer"> 1 </cn>
                  </apply>
                </apply>
              </apply>
              <cn> 0.5 </cn>
            </apply>
          </apply>
        </math>
      </assignmentRule>
      <assignmentRule variable="hKcat_R_R173">
        <math xmlns="http://www.w3.org/1998/Math/MathML">
          <apply>
            <times/>
            <ci> Kcat_V_R173 </ci>
            <apply>
              <power/>
              <apply>
                <divide/>
                <apply>
                  <times/>
                  <ci> Keq_R173 </ci>
                  <apply>
                    <power/>
                    <ci> Km_NADH_eEC1814 </ci>
                    <cn type="integer"> 1 </cn>
                  </apply>
                  <apply>
                    <power/>
                    <ci> Km_CO2_eEC1814 </ci>
                    <cn type="integer"> 1 </cn>
                  </apply>
                  <apply>
                    <power/>
                    <ci> Km_GlutarylCoA_eEC1814 </ci>
                    <cn type="integer"> 1 </cn>
                  </apply>
                </apply>
                <apply>
                  <times/>
                  <apply>
                    <power/>
                    <ci> Km_NAD_eEC1814 </ci>
                    <cn type="integer"> 1 </cn>
                  </apply>
                  <apply>
                    <power/>
                    <ci> Km_CoA_eEC1814 </ci>
                    <cn type="integer"> 1 </cn>
                  </apply>
                  <apply>
                    <power/>
                    <ci> Km__2Oxoadipate_eEC1814 </ci>
                    <cn type="integer"> 1 </cn>
                  </apply>
                </apply>
              </apply>
              <cn> -0.5 </cn>
            </apply>
          </apply>
        </math>
      </assignmentRule>
      <assignmentRule variable="R173_f">
        <math xmlns="http://www.w3.org/1998/Math/MathML">
          <apply>
            <divide/>
            <apply>
              <times/>
              <ci> eEC1814 </ci>
              <apply>
                <divide/>
                <apply>
                  <times/>
                  <ci> hKcat_F_R173 </ci>
                  <apply>
                    <power/>
                    <ci> NADH </ci>
                    <cn type="integer"> 1 </cn>
                  </apply>
                  <apply>
                    <power/>
                    <ci> CO2 </ci>
                    <cn type="integer"> 1 </cn>
                  </apply>
                  <apply>
                    <power/>
                    <ci> GlutarylCoA </ci>
                    <cn type="integer"> 1 </cn>
                  </apply>
                </apply>
                <apply>
                  <times/>
                  <apply>
                    <power/>
                    <ci> Km_NADH_eEC1814 </ci>
                    <cn type="integer"> 1 </cn>
                  </apply>
                  <apply>
                    <power/>
                    <ci> Km_CO2_eEC1814 </ci>
                    <cn type="integer"> 1 </cn>
                  </apply>
                  <apply>
                    <power/>
                    <ci> Km_GlutarylCoA_eEC1814 </ci>
                    <cn type="integer"> 1 </cn>
                  </apply>
                </apply>
              </apply>
            </apply>
            <ci> R173_D </ci>
          </apply>
        </math>
      </assignmentRule>
      <assignmentRule variable="R173_r">
        <math xmlns="http://www.w3.org/1998/Math/MathML">
          <apply>
            <divide/>
            <apply>
              <times/>
              <ci> eEC1814 </ci>
              <apply>
                <divide/>
                <apply>
                  <times/>
                  <ci> hKcat_R_R173 </ci>
                  <apply>
                    <power/>
                    <ci> NAD </ci>
                    <cn type="integer"> 1 </cn>
                  </apply>
                  <apply>
                    <power/>
                    <ci> CoA </ci>
                    <cn type="integer"> 1 </cn>
                  </apply>
                  <apply>
                    <power/>
                    <ci> _2Oxoadipate </ci>
                    <cn type="integer"> 1 </cn>
                  </apply>
                </apply>
                <apply>
                  <times/>
                  <apply>
                    <power/>
                    <ci> Km_NAD_eEC1814 </ci>
                    <cn type="integer"> 1 </cn>
                  </apply>
                  <apply>
                    <power/>
                    <ci> Km_CoA_eEC1814 </ci>
                    <cn type="integer"> 1 </cn>
                  </apply>
                  <apply>
                    <power/>
                    <ci> Km__2Oxoadipate_eEC1814 </ci>
                    <cn type="integer"> 1 </cn>
                  </apply>
                </apply>
              </apply>
            </apply>
            <ci> R173_D </ci>
          </apply>
        </math>
      </assignmentRule>
      <assignmentRule variable="R174_D">
        <math xmlns="http://www.w3.org/1998/Math/MathML">
          <apply>
            <minus/>
            <apply>
              <plus/>
              <apply>
                <times/>
                <apply>
                  <power/>
                  <apply>
                    <plus/>
                    <cn type="integer"> 1 </cn>
                    <apply>
                      <divide/>
                      <ci> NAD </ci>
                      <ci> Km_NAD_eEC1814 </ci>
                    </apply>
                  </apply>
                  <cn type="integer"> 1 </cn>
                </apply>
                <apply>
                  <power/>
                  <apply>
                    <plus/>
                    <cn type="integer"> 1 </cn>
                    <apply>
                      <divide/>
                      <ci> CoA </ci>
                      <ci> Km_CoA_eEC1814 </ci>
                    </apply>
                  </apply>
                  <cn type="integer"> 1 </cn>
                </apply>
                <apply>
                  <power/>
                  <apply>
                    <plus/>
                    <cn type="integer"> 1 </cn>
                    <apply>
                      <divide/>
                      <ci> aKG </ci>
                      <ci> Km_aKG_eEC1814 </ci>
                    </apply>
                  </apply>
                  <cn type="integer"> 1 </cn>
                </apply>
              </apply>
              <apply>
                <times/>
                <apply>
                  <power/>
                  <apply>
                    <plus/>
                    <cn type="integer"> 1 </cn>
                    <apply>
                      <divide/>
                      <ci> NADH </ci>
                      <ci> Km_NADH_eEC1814 </ci>
                    </apply>
                  </apply>
                  <cn type="integer"> 1 </cn>
                </apply>
                <apply>
                  <power/>
                  <apply>
                    <plus/>
                    <cn type="integer"> 1 </cn>
                    <apply>
                      <divide/>
                      <ci> CO2 </ci>
                      <ci> Km_CO2_eEC1814 </ci>
                    </apply>
                  </apply>
                  <cn type="integer"> 1 </cn>
                </apply>
                <apply>
                  <power/>
                  <apply>
                    <plus/>
                    <cn type="integer"> 1 </cn>
                    <apply>
                      <divide/>
                      <ci> SucCoA </ci>
                      <ci> Km_SucCoA_eEC1814 </ci>
                    </apply>
                  </apply>
                  <cn type="integer"> 1 </cn>
                </apply>
              </apply>
            </apply>
            <cn type="integer"> 1 </cn>
          </apply>
        </math>
      </assignmentRule>
      <assignmentRule variable="hKcat_F_R174">
        <math xmlns="http://www.w3.org/1998/Math/MathML">
          <apply>
            <times/>
            <ci> Kcat_V_R174 </ci>
            <apply>
              <power/>
              <apply>
                <divide/>
                <apply>
                  <times/>
                  <ci> Keq_R174 </ci>
                  <apply>
                    <power/>
                    <ci> Km_NAD_eEC1814 </ci>
                    <cn type="integer"> 1 </cn>
                  </apply>
                  <apply>
                    <power/>
                    <ci> Km_CoA_eEC1814 </ci>
                    <cn type="integer"> 1 </cn>
                  </apply>
                  <apply>
                    <power/>
                    <ci> Km_aKG_eEC1814 </ci>
                    <cn type="integer"> 1 </cn>
                  </apply>
                </apply>
                <apply>
                  <times/>
                  <apply>
                    <power/>
                    <ci> Km_NADH_eEC1814 </ci>
                    <cn type="integer"> 1 </cn>
                  </apply>
                  <apply>
                    <power/>
                    <ci> Km_CO2_eEC1814 </ci>
                    <cn type="integer"> 1 </cn>
                  </apply>
                  <apply>
                    <power/>
                    <ci> Km_SucCoA_eEC1814 </ci>
                    <cn type="integer"> 1 </cn>
                  </apply>
                </apply>
              </apply>
              <cn> 0.5 </cn>
            </apply>
          </apply>
        </math>
      </assignmentRule>
      <assignmentRule variable="hKcat_R_R174">
        <math xmlns="http://www.w3.org/1998/Math/MathML">
          <apply>
            <times/>
            <ci> Kcat_V_R174 </ci>
            <apply>
              <power/>
              <apply>
                <divide/>
                <apply>
                  <times/>
                  <ci> Keq_R174 </ci>
                  <apply>
                    <power/>
                    <ci> Km_NAD_eEC1814 </ci>
                    <cn type="integer"> 1 </cn>
                  </apply>
                  <apply>
                    <power/>
                    <ci> Km_CoA_eEC1814 </ci>
                    <cn type="integer"> 1 </cn>
                  </apply>
                  <apply>
                    <power/>
                    <ci> Km_aKG_eEC1814 </ci>
                    <cn type="integer"> 1 </cn>
                  </apply>
                </apply>
                <apply>
                  <times/>
                  <apply>
                    <power/>
                    <ci> Km_NADH_eEC1814 </ci>
                    <cn type="integer"> 1 </cn>
                  </apply>
                  <apply>
                    <power/>
                    <ci> Km_CO2_eEC1814 </ci>
                    <cn type="integer"> 1 </cn>
                  </apply>
                  <apply>
                    <power/>
                    <ci> Km_SucCoA_eEC1814 </ci>
                    <cn type="integer"> 1 </cn>
                  </apply>
                </apply>
              </apply>
              <cn> -0.5 </cn>
            </apply>
          </apply>
        </math>
      </assignmentRule>
      <assignmentRule variable="R174_f">
        <math xmlns="http://www.w3.org/1998/Math/MathML">
          <apply>
            <divide/>
            <apply>
              <times/>
              <ci> eEC1814 </ci>
              <apply>
                <divide/>
                <apply>
                  <times/>
                  <ci> hKcat_F_R174 </ci>
                  <apply>
                    <power/>
                    <ci> NAD </ci>
                    <cn type="integer"> 1 </cn>
                  </apply>
                  <apply>
                    <power/>
                    <ci> CoA </ci>
                    <cn type="integer"> 1 </cn>
                  </apply>
                  <apply>
                    <power/>
                    <ci> aKG </ci>
                    <cn type="integer"> 1 </cn>
                  </apply>
                </apply>
                <apply>
                  <times/>
                  <apply>
                    <power/>
                    <ci> Km_NAD_eEC1814 </ci>
                    <cn type="integer"> 1 </cn>
                  </apply>
                  <apply>
                    <power/>
                    <ci> Km_CoA_eEC1814 </ci>
                    <cn type="integer"> 1 </cn>
                  </apply>
                  <apply>
                    <power/>
                    <ci> Km_aKG_eEC1814 </ci>
                    <cn type="integer"> 1 </cn>
                  </apply>
                </apply>
              </apply>
            </apply>
            <ci> R174_D </ci>
          </apply>
        </math>
      </assignmentRule>
      <assignmentRule variable="R174_r">
        <math xmlns="http://www.w3.org/1998/Math/MathML">
          <apply>
            <divide/>
            <apply>
              <times/>
              <ci> eEC1814 </ci>
              <apply>
                <divide/>
                <apply>
                  <times/>
                  <ci> hKcat_R_R174 </ci>
                  <apply>
                    <power/>
                    <ci> NADH </ci>
                    <cn type="integer"> 1 </cn>
                  </apply>
                  <apply>
                    <power/>
                    <ci> CO2 </ci>
                    <cn type="integer"> 1 </cn>
                  </apply>
                  <apply>
                    <power/>
                    <ci> SucCoA </ci>
                    <cn type="integer"> 1 </cn>
                  </apply>
                </apply>
                <apply>
                  <times/>
                  <apply>
                    <power/>
                    <ci> Km_NADH_eEC1814 </ci>
                    <cn type="integer"> 1 </cn>
                  </apply>
                  <apply>
                    <power/>
                    <ci> Km_CO2_eEC1814 </ci>
                    <cn type="integer"> 1 </cn>
                  </apply>
                  <apply>
                    <power/>
                    <ci> Km_SucCoA_eEC1814 </ci>
                    <cn type="integer"> 1 </cn>
                  </apply>
                </apply>
              </apply>
            </apply>
            <ci> R174_D </ci>
          </apply>
        </math>
      </assignmentRule>
      <assignmentRule variable="R175_D">
        <math xmlns="http://www.w3.org/1998/Math/MathML">
          <apply>
            <minus/>
            <apply>
              <plus/>
              <apply>
                <times/>
                <apply>
                  <power/>
                  <apply>
                    <plus/>
                    <cn type="integer"> 1 </cn>
                    <apply>
                      <divide/>
                      <ci> NAD </ci>
                      <ci> Km_NAD_eEC23112 </ci>
                    </apply>
                  </apply>
                  <cn type="integer"> 1 </cn>
                </apply>
                <apply>
                  <power/>
                  <apply>
                    <plus/>
                    <cn type="integer"> 1 </cn>
                    <apply>
                      <divide/>
                      <ci> CoA </ci>
                      <ci> Km_CoA_eEC23112 </ci>
                    </apply>
                  </apply>
                  <cn type="integer"> 1 </cn>
                </apply>
                <apply>
                  <power/>
                  <apply>
                    <plus/>
                    <cn type="integer"> 1 </cn>
                    <apply>
                      <divide/>
                      <ci> Pyr </ci>
                      <ci> Km_Pyr_eEC23112 </ci>
                    </apply>
                  </apply>
                  <cn type="integer"> 1 </cn>
                </apply>
              </apply>
              <apply>
                <times/>
                <apply>
                  <power/>
                  <apply>
                    <plus/>
                    <cn type="integer"> 1 </cn>
                    <apply>
                      <divide/>
                      <ci> NADH </ci>
                      <ci> Km_NADH_eEC23112 </ci>
                    </apply>
                  </apply>
                  <cn type="integer"> 1 </cn>
                </apply>
                <apply>
                  <power/>
                  <apply>
                    <plus/>
                    <cn type="integer"> 1 </cn>
                    <apply>
                      <divide/>
                      <ci> CO2 </ci>
                      <ci> Km_CO2_eEC23112 </ci>
                    </apply>
                  </apply>
                  <cn type="integer"> 1 </cn>
                </apply>
                <apply>
                  <power/>
                  <apply>
                    <plus/>
                    <cn type="integer"> 1 </cn>
                    <apply>
                      <divide/>
                      <ci> AcCoA </ci>
                      <ci> Km_AcCoA_eEC23112 </ci>
                    </apply>
                  </apply>
                  <cn type="integer"> 1 </cn>
                </apply>
              </apply>
            </apply>
            <cn type="integer"> 1 </cn>
          </apply>
        </math>
      </assignmentRule>
      <assignmentRule variable="hKcat_F_R175">
        <math xmlns="http://www.w3.org/1998/Math/MathML">
          <apply>
            <times/>
            <ci> Kcat_V_R175 </ci>
            <apply>
              <power/>
              <apply>
                <divide/>
                <apply>
                  <times/>
                  <ci> Keq_R175 </ci>
                  <apply>
                    <power/>
                    <ci> Km_NAD_eEC23112 </ci>
                    <cn type="integer"> 1 </cn>
                  </apply>
                  <apply>
                    <power/>
                    <ci> Km_CoA_eEC23112 </ci>
                    <cn type="integer"> 1 </cn>
                  </apply>
                  <apply>
                    <power/>
                    <ci> Km_Pyr_eEC23112 </ci>
                    <cn type="integer"> 1 </cn>
                  </apply>
                </apply>
                <apply>
                  <times/>
                  <apply>
                    <power/>
                    <ci> Km_NADH_eEC23112 </ci>
                    <cn type="integer"> 1 </cn>
                  </apply>
                  <apply>
                    <power/>
                    <ci> Km_CO2_eEC23112 </ci>
                    <cn type="integer"> 1 </cn>
                  </apply>
                  <apply>
                    <power/>
                    <ci> Km_AcCoA_eEC23112 </ci>
                    <cn type="integer"> 1 </cn>
                  </apply>
                </apply>
              </apply>
              <cn> 0.5 </cn>
            </apply>
          </apply>
        </math>
      </assignmentRule>
      <assignmentRule variable="hKcat_R_R175">
        <math xmlns="http://www.w3.org/1998/Math/MathML">
          <apply>
            <times/>
            <ci> Kcat_V_R175 </ci>
            <apply>
              <power/>
              <apply>
                <divide/>
                <apply>
                  <times/>
                  <ci> Keq_R175 </ci>
                  <apply>
                    <power/>
                    <ci> Km_NAD_eEC23112 </ci>
                    <cn type="integer"> 1 </cn>
                  </apply>
                  <apply>
                    <power/>
                    <ci> Km_CoA_eEC23112 </ci>
                    <cn type="integer"> 1 </cn>
                  </apply>
                  <apply>
                    <power/>
                    <ci> Km_Pyr_eEC23112 </ci>
                    <cn type="integer"> 1 </cn>
                  </apply>
                </apply>
                <apply>
                  <times/>
                  <apply>
                    <power/>
                    <ci> Km_NADH_eEC23112 </ci>
                    <cn type="integer"> 1 </cn>
                  </apply>
                  <apply>
                    <power/>
                    <ci> Km_CO2_eEC23112 </ci>
                    <cn type="integer"> 1 </cn>
                  </apply>
                  <apply>
                    <power/>
                    <ci> Km_AcCoA_eEC23112 </ci>
                    <cn type="integer"> 1 </cn>
                  </apply>
                </apply>
              </apply>
              <cn> -0.5 </cn>
            </apply>
          </apply>
        </math>
      </assignmentRule>
      <assignmentRule variable="R175_f">
        <math xmlns="http://www.w3.org/1998/Math/MathML">
          <apply>
            <divide/>
            <apply>
              <times/>
              <ci> eEC23112 </ci>
              <apply>
                <divide/>
                <apply>
                  <times/>
                  <ci> hKcat_F_R175 </ci>
                  <apply>
                    <power/>
                    <ci> NAD </ci>
                    <cn type="integer"> 1 </cn>
                  </apply>
                  <apply>
                    <power/>
                    <ci> CoA </ci>
                    <cn type="integer"> 1 </cn>
                  </apply>
                  <apply>
                    <power/>
                    <ci> Pyr </ci>
                    <cn type="integer"> 1 </cn>
                  </apply>
                </apply>
                <apply>
                  <times/>
                  <apply>
                    <power/>
                    <ci> Km_NAD_eEC23112 </ci>
                    <cn type="integer"> 1 </cn>
                  </apply>
                  <apply>
                    <power/>
                    <ci> Km_CoA_eEC23112 </ci>
                    <cn type="integer"> 1 </cn>
                  </apply>
                  <apply>
                    <power/>
                    <ci> Km_Pyr_eEC23112 </ci>
                    <cn type="integer"> 1 </cn>
                  </apply>
                </apply>
              </apply>
            </apply>
            <ci> R175_D </ci>
          </apply>
        </math>
      </assignmentRule>
      <assignmentRule variable="R175_r">
        <math xmlns="http://www.w3.org/1998/Math/MathML">
          <apply>
            <divide/>
            <apply>
              <times/>
              <ci> eEC23112 </ci>
              <apply>
                <divide/>
                <apply>
                  <times/>
                  <ci> hKcat_R_R175 </ci>
                  <apply>
                    <power/>
                    <ci> NADH </ci>
                    <cn type="integer"> 1 </cn>
                  </apply>
                  <apply>
                    <power/>
                    <ci> CO2 </ci>
                    <cn type="integer"> 1 </cn>
                  </apply>
                  <apply>
                    <power/>
                    <ci> AcCoA </ci>
                    <cn type="integer"> 1 </cn>
                  </apply>
                </apply>
                <apply>
                  <times/>
                  <apply>
                    <power/>
                    <ci> Km_NADH_eEC23112 </ci>
                    <cn type="integer"> 1 </cn>
                  </apply>
                  <apply>
                    <power/>
                    <ci> Km_CO2_eEC23112 </ci>
                    <cn type="integer"> 1 </cn>
                  </apply>
                  <apply>
                    <power/>
                    <ci> Km_AcCoA_eEC23112 </ci>
                    <cn type="integer"> 1 </cn>
                  </apply>
                </apply>
              </apply>
            </apply>
            <ci> R175_D </ci>
          </apply>
        </math>
      </assignmentRule>
      <assignmentRule variable="R176_D">
        <math xmlns="http://www.w3.org/1998/Math/MathML">
          <apply>
            <minus/>
            <apply>
              <plus/>
              <apply>
                <times/>
                <apply>
                  <power/>
                  <apply>
                    <plus/>
                    <cn type="integer"> 1 </cn>
                    <apply>
                      <divide/>
                      <ci> NADH </ci>
                      <ci> Km_NADH_eEC23161 </ci>
                    </apply>
                  </apply>
                  <cn type="integer"> 1 </cn>
                </apply>
                <apply>
                  <power/>
                  <apply>
                    <plus/>
                    <cn type="integer"> 1 </cn>
                    <apply>
                      <divide/>
                      <ci> CO2 </ci>
                      <ci> Km_CO2_eEC23161 </ci>
                    </apply>
                  </apply>
                  <cn type="integer"> 1 </cn>
                </apply>
                <apply>
                  <power/>
                  <apply>
                    <plus/>
                    <cn type="integer"> 1 </cn>
                    <apply>
                      <divide/>
                      <ci> GlutarylCoA </ci>
                      <ci> Km_GlutarylCoA_eEC23161 </ci>
                    </apply>
                  </apply>
                  <cn type="integer"> 1 </cn>
                </apply>
              </apply>
              <apply>
                <times/>
                <apply>
                  <power/>
                  <apply>
                    <plus/>
                    <cn type="integer"> 1 </cn>
                    <apply>
                      <divide/>
                      <ci> NAD </ci>
                      <ci> Km_NAD_eEC23161 </ci>
                    </apply>
                  </apply>
                  <cn type="integer"> 1 </cn>
                </apply>
                <apply>
                  <power/>
                  <apply>
                    <plus/>
                    <cn type="integer"> 1 </cn>
                    <apply>
                      <divide/>
                      <ci> CoA </ci>
                      <ci> Km_CoA_eEC23161 </ci>
                    </apply>
                  </apply>
                  <cn type="integer"> 1 </cn>
                </apply>
                <apply>
                  <power/>
                  <apply>
                    <plus/>
                    <cn type="integer"> 1 </cn>
                    <apply>
                      <divide/>
                      <ci> _2Oxoadipate </ci>
                      <ci> Km__2Oxoadipate_eEC23161 </ci>
                    </apply>
                  </apply>
                  <cn type="integer"> 1 </cn>
                </apply>
              </apply>
            </apply>
            <cn type="integer"> 1 </cn>
          </apply>
        </math>
      </assignmentRule>
      <assignmentRule variable="hKcat_F_R176">
        <math xmlns="http://www.w3.org/1998/Math/MathML">
          <apply>
            <times/>
            <ci> Kcat_V_R176 </ci>
            <apply>
              <power/>
              <apply>
                <divide/>
                <apply>
                  <times/>
                  <ci> Keq_R176 </ci>
                  <apply>
                    <power/>
                    <ci> Km_NADH_eEC23161 </ci>
                    <cn type="integer"> 1 </cn>
                  </apply>
                  <apply>
                    <power/>
                    <ci> Km_CO2_eEC23161 </ci>
                    <cn type="integer"> 1 </cn>
                  </apply>
                  <apply>
                    <power/>
                    <ci> Km_GlutarylCoA_eEC23161 </ci>
                    <cn type="integer"> 1 </cn>
                  </apply>
                </apply>
                <apply>
                  <times/>
                  <apply>
                    <power/>
                    <ci> Km_NAD_eEC23161 </ci>
                    <cn type="integer"> 1 </cn>
                  </apply>
                  <apply>
                    <power/>
                    <ci> Km_CoA_eEC23161 </ci>
                    <cn type="integer"> 1 </cn>
                  </apply>
                  <apply>
                    <power/>
                    <ci> Km__2Oxoadipate_eEC23161 </ci>
                    <cn type="integer"> 1 </cn>
                  </apply>
                </apply>
              </apply>
              <cn> 0.5 </cn>
            </apply>
          </apply>
        </math>
      </assignmentRule>
      <assignmentRule variable="hKcat_R_R176">
        <math xmlns="http://www.w3.org/1998/Math/MathML">
          <apply>
            <times/>
            <ci> Kcat_V_R176 </ci>
            <apply>
              <power/>
              <apply>
                <divide/>
                <apply>
                  <times/>
                  <ci> Keq_R176 </ci>
                  <apply>
                    <power/>
                    <ci> Km_NADH_eEC23161 </ci>
                    <cn type="integer"> 1 </cn>
                  </apply>
                  <apply>
                    <power/>
                    <ci> Km_CO2_eEC23161 </ci>
                    <cn type="integer"> 1 </cn>
                  </apply>
                  <apply>
                    <power/>
                    <ci> Km_GlutarylCoA_eEC23161 </ci>
                    <cn type="integer"> 1 </cn>
                  </apply>
                </apply>
                <apply>
                  <times/>
                  <apply>
                    <power/>
                    <ci> Km_NAD_eEC23161 </ci>
                    <cn type="integer"> 1 </cn>
                  </apply>
                  <apply>
                    <power/>
                    <ci> Km_CoA_eEC23161 </ci>
                    <cn type="integer"> 1 </cn>
                  </apply>
                  <apply>
                    <power/>
                    <ci> Km__2Oxoadipate_eEC23161 </ci>
                    <cn type="integer"> 1 </cn>
                  </apply>
                </apply>
              </apply>
              <cn> -0.5 </cn>
            </apply>
          </apply>
        </math>
      </assignmentRule>
      <assignmentRule variable="R176_f">
        <math xmlns="http://www.w3.org/1998/Math/MathML">
          <apply>
            <divide/>
            <apply>
              <times/>
              <ci> eEC23161 </ci>
              <apply>
                <divide/>
                <apply>
                  <times/>
                  <ci> hKcat_F_R176 </ci>
                  <apply>
                    <power/>
                    <ci> NADH </ci>
                    <cn type="integer"> 1 </cn>
                  </apply>
                  <apply>
                    <power/>
                    <ci> CO2 </ci>
                    <cn type="integer"> 1 </cn>
                  </apply>
                  <apply>
                    <power/>
                    <ci> GlutarylCoA </ci>
                    <cn type="integer"> 1 </cn>
                  </apply>
                </apply>
                <apply>
                  <times/>
                  <apply>
                    <power/>
                    <ci> Km_NADH_eEC23161 </ci>
                    <cn type="integer"> 1 </cn>
                  </apply>
                  <apply>
                    <power/>
                    <ci> Km_CO2_eEC23161 </ci>
                    <cn type="integer"> 1 </cn>
                  </apply>
                  <apply>
                    <power/>
                    <ci> Km_GlutarylCoA_eEC23161 </ci>
                    <cn type="integer"> 1 </cn>
                  </apply>
                </apply>
              </apply>
            </apply>
            <ci> R176_D </ci>
          </apply>
        </math>
      </assignmentRule>
      <assignmentRule variable="R176_r">
        <math xmlns="http://www.w3.org/1998/Math/MathML">
          <apply>
            <divide/>
            <apply>
              <times/>
              <ci> eEC23161 </ci>
              <apply>
                <divide/>
                <apply>
                  <times/>
                  <ci> hKcat_R_R176 </ci>
                  <apply>
                    <power/>
                    <ci> NAD </ci>
                    <cn type="integer"> 1 </cn>
                  </apply>
                  <apply>
                    <power/>
                    <ci> CoA </ci>
                    <cn type="integer"> 1 </cn>
                  </apply>
                  <apply>
                    <power/>
                    <ci> _2Oxoadipate </ci>
                    <cn type="integer"> 1 </cn>
                  </apply>
                </apply>
                <apply>
                  <times/>
                  <apply>
                    <power/>
                    <ci> Km_NAD_eEC23161 </ci>
                    <cn type="integer"> 1 </cn>
                  </apply>
                  <apply>
                    <power/>
                    <ci> Km_CoA_eEC23161 </ci>
                    <cn type="integer"> 1 </cn>
                  </apply>
                  <apply>
                    <power/>
                    <ci> Km__2Oxoadipate_eEC23161 </ci>
                    <cn type="integer"> 1 </cn>
                  </apply>
                </apply>
              </apply>
            </apply>
            <ci> R176_D </ci>
          </apply>
        </math>
      </assignmentRule>
      <assignmentRule variable="R177_D">
        <math xmlns="http://www.w3.org/1998/Math/MathML">
          <apply>
            <minus/>
            <apply>
              <plus/>
              <apply>
                <times/>
                <apply>
                  <power/>
                  <apply>
                    <plus/>
                    <cn type="integer"> 1 </cn>
                    <apply>
                      <divide/>
                      <ci> NAD </ci>
                      <ci> Km_NAD_eEC23161 </ci>
                    </apply>
                  </apply>
                  <cn type="integer"> 1 </cn>
                </apply>
                <apply>
                  <power/>
                  <apply>
                    <plus/>
                    <cn type="integer"> 1 </cn>
                    <apply>
                      <divide/>
                      <ci> CoA </ci>
                      <ci> Km_CoA_eEC23161 </ci>
                    </apply>
                  </apply>
                  <cn type="integer"> 1 </cn>
                </apply>
                <apply>
                  <power/>
                  <apply>
                    <plus/>
                    <cn type="integer"> 1 </cn>
                    <apply>
                      <divide/>
                      <ci> aKG </ci>
                      <ci> Km_aKG_eEC23161 </ci>
                    </apply>
                  </apply>
                  <cn type="integer"> 1 </cn>
                </apply>
              </apply>
              <apply>
                <times/>
                <apply>
                  <power/>
                  <apply>
                    <plus/>
                    <cn type="integer"> 1 </cn>
                    <apply>
                      <divide/>
                      <ci> NADH </ci>
                      <ci> Km_NADH_eEC23161 </ci>
                    </apply>
                  </apply>
                  <cn type="integer"> 1 </cn>
                </apply>
                <apply>
                  <power/>
                  <apply>
                    <plus/>
                    <cn type="integer"> 1 </cn>
                    <apply>
                      <divide/>
                      <ci> CO2 </ci>
                      <ci> Km_CO2_eEC23161 </ci>
                    </apply>
                  </apply>
                  <cn type="integer"> 1 </cn>
                </apply>
                <apply>
                  <power/>
                  <apply>
                    <plus/>
                    <cn type="integer"> 1 </cn>
                    <apply>
                      <divide/>
                      <ci> SucCoA </ci>
                      <ci> Km_SucCoA_eEC23161 </ci>
                    </apply>
                  </apply>
                  <cn type="integer"> 1 </cn>
                </apply>
              </apply>
            </apply>
            <cn type="integer"> 1 </cn>
          </apply>
        </math>
      </assignmentRule>
      <assignmentRule variable="hKcat_F_R177">
        <math xmlns="http://www.w3.org/1998/Math/MathML">
          <apply>
            <times/>
            <ci> Kcat_V_R177 </ci>
            <apply>
              <power/>
              <apply>
                <divide/>
                <apply>
                  <times/>
                  <ci> Keq_R177 </ci>
                  <apply>
                    <power/>
                    <ci> Km_NAD_eEC23161 </ci>
                    <cn type="integer"> 1 </cn>
                  </apply>
                  <apply>
                    <power/>
                    <ci> Km_CoA_eEC23161 </ci>
                    <cn type="integer"> 1 </cn>
                  </apply>
                  <apply>
                    <power/>
                    <ci> Km_aKG_eEC23161 </ci>
                    <cn type="integer"> 1 </cn>
                  </apply>
                </apply>
                <apply>
                  <times/>
                  <apply>
                    <power/>
                    <ci> Km_NADH_eEC23161 </ci>
                    <cn type="integer"> 1 </cn>
                  </apply>
                  <apply>
                    <power/>
                    <ci> Km_CO2_eEC23161 </ci>
                    <cn type="integer"> 1 </cn>
                  </apply>
                  <apply>
                    <power/>
                    <ci> Km_SucCoA_eEC23161 </ci>
                    <cn type="integer"> 1 </cn>
                  </apply>
                </apply>
              </apply>
              <cn> 0.5 </cn>
            </apply>
          </apply>
        </math>
      </assignmentRule>
      <assignmentRule variable="hKcat_R_R177">
        <math xmlns="http://www.w3.org/1998/Math/MathML">
          <apply>
            <times/>
            <ci> Kcat_V_R177 </ci>
            <apply>
              <power/>
              <apply>
                <divide/>
                <apply>
                  <times/>
                  <ci> Keq_R177 </ci>
                  <apply>
                    <power/>
                    <ci> Km_NAD_eEC23161 </ci>
                    <cn type="integer"> 1 </cn>
                  </apply>
                  <apply>
                    <power/>
                    <ci> Km_CoA_eEC23161 </ci>
                    <cn type="integer"> 1 </cn>
                  </apply>
                  <apply>
                    <power/>
                    <ci> Km_aKG_eEC23161 </ci>
                    <cn type="integer"> 1 </cn>
                  </apply>
                </apply>
                <apply>
                  <times/>
                  <apply>
                    <power/>
                    <ci> Km_NADH_eEC23161 </ci>
                    <cn type="integer"> 1 </cn>
                  </apply>
                  <apply>
                    <power/>
                    <ci> Km_CO2_eEC23161 </ci>
                    <cn type="integer"> 1 </cn>
                  </apply>
                  <apply>
                    <power/>
                    <ci> Km_SucCoA_eEC23161 </ci>
                    <cn type="integer"> 1 </cn>
                  </apply>
                </apply>
              </apply>
              <cn> -0.5 </cn>
            </apply>
          </apply>
        </math>
      </assignmentRule>
      <assignmentRule variable="R177_f">
        <math xmlns="http://www.w3.org/1998/Math/MathML">
          <apply>
            <divide/>
            <apply>
              <times/>
              <ci> eEC23161 </ci>
              <apply>
                <divide/>
                <apply>
                  <times/>
                  <ci> hKcat_F_R177 </ci>
                  <apply>
                    <power/>
                    <ci> NAD </ci>
                    <cn type="integer"> 1 </cn>
                  </apply>
                  <apply>
                    <power/>
                    <ci> CoA </ci>
                    <cn type="integer"> 1 </cn>
                  </apply>
                  <apply>
                    <power/>
                    <ci> aKG </ci>
                    <cn type="integer"> 1 </cn>
                  </apply>
                </apply>
                <apply>
                  <times/>
                  <apply>
                    <power/>
                    <ci> Km_NAD_eEC23161 </ci>
                    <cn type="integer"> 1 </cn>
                  </apply>
                  <apply>
                    <power/>
                    <ci> Km_CoA_eEC23161 </ci>
                    <cn type="integer"> 1 </cn>
                  </apply>
                  <apply>
                    <power/>
                    <ci> Km_aKG_eEC23161 </ci>
                    <cn type="integer"> 1 </cn>
                  </apply>
                </apply>
              </apply>
            </apply>
            <ci> R177_D </ci>
          </apply>
        </math>
      </assignmentRule>
      <assignmentRule variable="R177_r">
        <math xmlns="http://www.w3.org/1998/Math/MathML">
          <apply>
            <divide/>
            <apply>
              <times/>
              <ci> eEC23161 </ci>
              <apply>
                <divide/>
                <apply>
                  <times/>
                  <ci> hKcat_R_R177 </ci>
                  <apply>
                    <power/>
                    <ci> NADH </ci>
                    <cn type="integer"> 1 </cn>
                  </apply>
                  <apply>
                    <power/>
                    <ci> CO2 </ci>
                    <cn type="integer"> 1 </cn>
                  </apply>
                  <apply>
                    <power/>
                    <ci> SucCoA </ci>
                    <cn type="integer"> 1 </cn>
                  </apply>
                </apply>
                <apply>
                  <times/>
                  <apply>
                    <power/>
                    <ci> Km_NADH_eEC23161 </ci>
                    <cn type="integer"> 1 </cn>
                  </apply>
                  <apply>
                    <power/>
                    <ci> Km_CO2_eEC23161 </ci>
                    <cn type="integer"> 1 </cn>
                  </apply>
                  <apply>
                    <power/>
                    <ci> Km_SucCoA_eEC23161 </ci>
                    <cn type="integer"> 1 </cn>
                  </apply>
                </apply>
              </apply>
            </apply>
            <ci> R177_D </ci>
          </apply>
        </math>
      </assignmentRule>
      <assignmentRule variable="R181_D">
        <math xmlns="http://www.w3.org/1998/Math/MathML">
          <apply>
            <minus/>
            <apply>
              <plus/>
              <apply>
                <times/>
                <apply>
                  <power/>
                  <apply>
                    <plus/>
                    <cn type="integer"> 1 </cn>
                    <apply>
                      <divide/>
                      <ci> NADH </ci>
                      <ci> Km_NADH_eEC11128 </ci>
                    </apply>
                  </apply>
                  <cn type="integer"> 1 </cn>
                </apply>
                <apply>
                  <power/>
                  <apply>
                    <plus/>
                    <cn type="integer"> 1 </cn>
                    <apply>
                      <divide/>
                      <ci> Pyr </ci>
                      <ci> Km_Pyr_eEC11128 </ci>
                    </apply>
                  </apply>
                  <cn type="integer"> 1 </cn>
                </apply>
              </apply>
              <apply>
                <times/>
                <apply>
                  <power/>
                  <apply>
                    <plus/>
                    <cn type="integer"> 1 </cn>
                    <apply>
                      <divide/>
                      <ci> NAD </ci>
                      <ci> Km_NAD_eEC11128 </ci>
                    </apply>
                  </apply>
                  <cn type="integer"> 1 </cn>
                </apply>
                <apply>
                  <power/>
                  <apply>
                    <plus/>
                    <cn type="integer"> 1 </cn>
                    <apply>
                      <divide/>
                      <ci> DLactate </ci>
                      <ci> Km_DLactate_eEC11128 </ci>
                    </apply>
                  </apply>
                  <cn type="integer"> 1 </cn>
                </apply>
              </apply>
            </apply>
            <cn type="integer"> 1 </cn>
          </apply>
        </math>
      </assignmentRule>
      <assignmentRule variable="hKcat_F_R181">
        <math xmlns="http://www.w3.org/1998/Math/MathML">
          <apply>
            <times/>
            <ci> Kcat_V_R181 </ci>
            <apply>
              <power/>
              <apply>
                <divide/>
                <apply>
                  <times/>
                  <ci> Keq_R181 </ci>
                  <apply>
                    <power/>
                    <ci> Km_NADH_eEC11128 </ci>
                    <cn type="integer"> 1 </cn>
                  </apply>
                  <apply>
                    <power/>
                    <ci> Km_Pyr_eEC11128 </ci>
                    <cn type="integer"> 1 </cn>
                  </apply>
                </apply>
                <apply>
                  <times/>
                  <apply>
                    <power/>
                    <ci> Km_NAD_eEC11128 </ci>
                    <cn type="integer"> 1 </cn>
                  </apply>
                  <apply>
                    <power/>
                    <ci> Km_DLactate_eEC11128 </ci>
                    <cn type="integer"> 1 </cn>
                  </apply>
                </apply>
              </apply>
              <cn> 0.5 </cn>
            </apply>
          </apply>
        </math>
      </assignmentRule>
      <assignmentRule variable="hKcat_R_R181">
        <math xmlns="http://www.w3.org/1998/Math/MathML">
          <apply>
            <times/>
            <ci> Kcat_V_R181 </ci>
            <apply>
              <power/>
              <apply>
                <divide/>
                <apply>
                  <times/>
                  <ci> Keq_R181 </ci>
                  <apply>
                    <power/>
                    <ci> Km_NADH_eEC11128 </ci>
                    <cn type="integer"> 1 </cn>
                  </apply>
                  <apply>
                    <power/>
                    <ci> Km_Pyr_eEC11128 </ci>
                    <cn type="integer"> 1 </cn>
                  </apply>
                </apply>
                <apply>
                  <times/>
                  <apply>
                    <power/>
                    <ci> Km_NAD_eEC11128 </ci>
                    <cn type="integer"> 1 </cn>
                  </apply>
                  <apply>
                    <power/>
                    <ci> Km_DLactate_eEC11128 </ci>
                    <cn type="integer"> 1 </cn>
                  </apply>
                </apply>
              </apply>
              <cn> -0.5 </cn>
            </apply>
          </apply>
        </math>
      </assignmentRule>
      <assignmentRule variable="R181_f">
        <math xmlns="http://www.w3.org/1998/Math/MathML">
          <apply>
            <divide/>
            <apply>
              <times/>
              <ci> eEC11128 </ci>
              <apply>
                <divide/>
                <apply>
                  <times/>
                  <ci> hKcat_F_R181 </ci>
                  <apply>
                    <power/>
                    <ci> NADH </ci>
                    <cn type="integer"> 1 </cn>
                  </apply>
                  <apply>
                    <power/>
                    <ci> Pyr </ci>
                    <cn type="integer"> 1 </cn>
                  </apply>
                </apply>
                <apply>
                  <times/>
                  <apply>
                    <power/>
                    <ci> Km_NADH_eEC11128 </ci>
                    <cn type="integer"> 1 </cn>
                  </apply>
                  <apply>
                    <power/>
                    <ci> Km_Pyr_eEC11128 </ci>
                    <cn type="integer"> 1 </cn>
                  </apply>
                </apply>
              </apply>
            </apply>
            <ci> R181_D </ci>
          </apply>
        </math>
      </assignmentRule>
      <assignmentRule variable="R181_r">
        <math xmlns="http://www.w3.org/1998/Math/MathML">
          <apply>
            <divide/>
            <apply>
              <times/>
              <ci> eEC11128 </ci>
              <apply>
                <divide/>
                <apply>
                  <times/>
                  <ci> hKcat_R_R181 </ci>
                  <apply>
                    <power/>
                    <ci> NAD </ci>
                    <cn type="integer"> 1 </cn>
                  </apply>
                  <apply>
                    <power/>
                    <ci> DLactate </ci>
                    <cn type="integer"> 1 </cn>
                  </apply>
                </apply>
                <apply>
                  <times/>
                  <apply>
                    <power/>
                    <ci> Km_NAD_eEC11128 </ci>
                    <cn type="integer"> 1 </cn>
                  </apply>
                  <apply>
                    <power/>
                    <ci> Km_DLactate_eEC11128 </ci>
                    <cn type="integer"> 1 </cn>
                  </apply>
                </apply>
              </apply>
            </apply>
            <ci> R181_D </ci>
          </apply>
        </math>
      </assignmentRule>
      <assignmentRule variable="R204_D">
        <math xmlns="http://www.w3.org/1998/Math/MathML">
          <apply>
            <minus/>
            <apply>
              <plus/>
              <apply>
                <power/>
                <apply>
                  <plus/>
                  <cn type="integer"> 1 </cn>
                  <apply>
                    <divide/>
                    <ci> Mal </ci>
                    <ci> Km_Mal_eEC4212 </ci>
                  </apply>
                </apply>
                <cn type="integer"> 1 </cn>
              </apply>
              <apply>
                <power/>
                <apply>
                  <plus/>
                  <cn type="integer"> 1 </cn>
                  <apply>
                    <divide/>
                    <ci> Fum </ci>
                    <ci> Km_Fum_eEC4212 </ci>
                  </apply>
                </apply>
                <cn type="integer"> 1 </cn>
              </apply>
            </apply>
            <cn type="integer"> 1 </cn>
          </apply>
        </math>
      </assignmentRule>
      <assignmentRule variable="hKcat_F_R204">
        <math xmlns="http://www.w3.org/1998/Math/MathML">
          <apply>
            <times/>
            <ci> Kcat_V_R204 </ci>
            <apply>
              <power/>
              <apply>
                <divide/>
                <apply>
                  <times/>
                  <ci> Keq_R204 </ci>
                  <apply>
                    <power/>
                    <ci> Km_Mal_eEC4212 </ci>
                    <cn type="integer"> 1 </cn>
                  </apply>
                </apply>
                <apply>
                  <power/>
                  <ci> Km_Fum_eEC4212 </ci>
                  <cn type="integer"> 1 </cn>
                </apply>
              </apply>
              <cn> 0.5 </cn>
            </apply>
          </apply>
        </math>
      </assignmentRule>
      <assignmentRule variable="hKcat_R_R204">
        <math xmlns="http://www.w3.org/1998/Math/MathML">
          <apply>
            <times/>
            <ci> Kcat_V_R204 </ci>
            <apply>
              <power/>
              <apply>
                <divide/>
                <apply>
                  <times/>
                  <ci> Keq_R204 </ci>
                  <apply>
                    <power/>
                    <ci> Km_Mal_eEC4212 </ci>
                    <cn type="integer"> 1 </cn>
                  </apply>
                </apply>
                <apply>
                  <power/>
                  <ci> Km_Fum_eEC4212 </ci>
                  <cn type="integer"> 1 </cn>
                </apply>
              </apply>
              <cn> -0.5 </cn>
            </apply>
          </apply>
        </math>
      </assignmentRule>
      <assignmentRule variable="R204_f">
        <math xmlns="http://www.w3.org/1998/Math/MathML">
          <apply>
            <divide/>
            <apply>
              <times/>
              <ci> eEC4212 </ci>
              <apply>
                <divide/>
                <apply>
                  <times/>
                  <ci> hKcat_F_R204 </ci>
                  <apply>
                    <power/>
                    <ci> Mal </ci>
                    <cn type="integer"> 1 </cn>
                  </apply>
                </apply>
                <apply>
                  <power/>
                  <ci> Km_Mal_eEC4212 </ci>
                  <cn type="integer"> 1 </cn>
                </apply>
              </apply>
            </apply>
            <ci> R204_D </ci>
          </apply>
        </math>
      </assignmentRule>
      <assignmentRule variable="R204_r">
        <math xmlns="http://www.w3.org/1998/Math/MathML">
          <apply>
            <divide/>
            <apply>
              <times/>
              <ci> eEC4212 </ci>
              <apply>
                <divide/>
                <apply>
                  <times/>
                  <ci> hKcat_R_R204 </ci>
                  <apply>
                    <power/>
                    <ci> Fum </ci>
                    <cn type="integer"> 1 </cn>
                  </apply>
                </apply>
                <apply>
                  <power/>
                  <ci> Km_Fum_eEC4212 </ci>
                  <cn type="integer"> 1 </cn>
                </apply>
              </apply>
            </apply>
            <ci> R204_D </ci>
          </apply>
        </math>
      </assignmentRule>
      <assignmentRule variable="R245_D">
        <math xmlns="http://www.w3.org/1998/Math/MathML">
          <apply>
            <minus/>
            <apply>
              <plus/>
              <apply>
                <power/>
                <apply>
                  <plus/>
                  <cn type="integer"> 1 </cn>
                  <apply>
                    <divide/>
                    <ci> SDLactoylglutathione </ci>
                    <ci> Km_SDLactoylglutathione_eEC3126 </ci>
                  </apply>
                </apply>
                <cn type="integer"> 1 </cn>
              </apply>
              <apply>
                <times/>
                <apply>
                  <power/>
                  <apply>
                    <plus/>
                    <cn type="integer"> 1 </cn>
                    <apply>
                      <divide/>
                      <ci> GSH </ci>
                      <ci> Km_GSH_eEC3126 </ci>
                    </apply>
                  </apply>
                  <cn type="integer"> 1 </cn>
                </apply>
                <apply>
                  <power/>
                  <apply>
                    <plus/>
                    <cn type="integer"> 1 </cn>
                    <apply>
                      <divide/>
                      <ci> DLactate </ci>
                      <ci> Km_DLactate_eEC3126 </ci>
                    </apply>
                  </apply>
                  <cn type="integer"> 1 </cn>
                </apply>
              </apply>
            </apply>
            <cn type="integer"> 1 </cn>
          </apply>
        </math>
      </assignmentRule>
      <assignmentRule variable="hKcat_F_R245">
        <math xmlns="http://www.w3.org/1998/Math/MathML">
          <apply>
            <times/>
            <ci> Kcat_V_R245 </ci>
            <apply>
              <power/>
              <apply>
                <divide/>
                <apply>
                  <times/>
                  <ci> Keq_R245 </ci>
                  <apply>
                    <power/>
                    <ci> Km_SDLactoylglutathione_eEC3126 </ci>
                    <cn type="integer"> 1 </cn>
                  </apply>
                </apply>
                <apply>
                  <times/>
                  <apply>
                    <power/>
                    <ci> Km_GSH_eEC3126 </ci>
                    <cn type="integer"> 1 </cn>
                  </apply>
                  <apply>
                    <power/>
                    <ci> Km_DLactate_eEC3126 </ci>
                    <cn type="integer"> 1 </cn>
                  </apply>
                </apply>
              </apply>
              <cn> 0.5 </cn>
            </apply>
          </apply>
        </math>
      </assignmentRule>
      <assignmentRule variable="hKcat_R_R245">
        <math xmlns="http://www.w3.org/1998/Math/MathML">
          <apply>
            <times/>
            <ci> Kcat_V_R245 </ci>
            <apply>
              <power/>
              <apply>
                <divide/>
                <apply>
                  <times/>
                  <ci> Keq_R245 </ci>
                  <apply>
                    <power/>
                    <ci> Km_SDLactoylglutathione_eEC3126 </ci>
                    <cn type="integer"> 1 </cn>
                  </apply>
                </apply>
                <apply>
                  <times/>
                  <apply>
                    <power/>
                    <ci> Km_GSH_eEC3126 </ci>
                    <cn type="integer"> 1 </cn>
                  </apply>
                  <apply>
                    <power/>
                    <ci> Km_DLactate_eEC3126 </ci>
                    <cn type="integer"> 1 </cn>
                  </apply>
                </apply>
              </apply>
              <cn> -0.5 </cn>
            </apply>
          </apply>
        </math>
      </assignmentRule>
      <assignmentRule variable="R245_f">
        <math xmlns="http://www.w3.org/1998/Math/MathML">
          <apply>
            <divide/>
            <apply>
              <times/>
              <ci> eEC3126 </ci>
              <apply>
                <divide/>
                <apply>
                  <times/>
                  <ci> hKcat_F_R245 </ci>
                  <apply>
                    <power/>
                    <ci> SDLactoylglutathione </ci>
                    <cn type="integer"> 1 </cn>
                  </apply>
                </apply>
                <apply>
                  <power/>
                  <ci> Km_SDLactoylglutathione_eEC3126 </ci>
                  <cn type="integer"> 1 </cn>
                </apply>
              </apply>
            </apply>
            <ci> R245_D </ci>
          </apply>
        </math>
      </assignmentRule>
      <assignmentRule variable="R245_r">
        <math xmlns="http://www.w3.org/1998/Math/MathML">
          <apply>
            <divide/>
            <apply>
              <times/>
              <ci> eEC3126 </ci>
              <apply>
                <divide/>
                <apply>
                  <times/>
                  <ci> hKcat_R_R245 </ci>
                  <apply>
                    <power/>
                    <ci> GSH </ci>
                    <cn type="integer"> 1 </cn>
                  </apply>
                  <apply>
                    <power/>
                    <ci> DLactate </ci>
                    <cn type="integer"> 1 </cn>
                  </apply>
                </apply>
                <apply>
                  <times/>
                  <apply>
                    <power/>
                    <ci> Km_GSH_eEC3126 </ci>
                    <cn type="integer"> 1 </cn>
                  </apply>
                  <apply>
                    <power/>
                    <ci> Km_DLactate_eEC3126 </ci>
                    <cn type="integer"> 1 </cn>
                  </apply>
                </apply>
              </apply>
            </apply>
            <ci> R245_D </ci>
          </apply>
        </math>
      </assignmentRule>
      <assignmentRule variable="R255_D">
        <math xmlns="http://www.w3.org/1998/Math/MathML">
          <apply>
            <minus/>
            <apply>
              <plus/>
              <apply>
                <times/>
                <apply>
                  <power/>
                  <apply>
                    <plus/>
                    <cn type="integer"> 1 </cn>
                    <apply>
                      <divide/>
                      <ci> NADPH </ci>
                      <ci> Km_NADPH_eEC11142 </ci>
                    </apply>
                  </apply>
                  <cn type="integer"> 1 </cn>
                </apply>
                <apply>
                  <power/>
                  <apply>
                    <plus/>
                    <cn type="integer"> 1 </cn>
                    <apply>
                      <divide/>
                      <ci> CO2 </ci>
                      <ci> Km_CO2_eEC11142 </ci>
                    </apply>
                  </apply>
                  <cn type="integer"> 1 </cn>
                </apply>
                <apply>
                  <power/>
                  <apply>
                    <plus/>
                    <cn type="integer"> 1 </cn>
                    <apply>
                      <divide/>
                      <ci> aKG </ci>
                      <ci> Km_aKG_eEC11142 </ci>
                    </apply>
                  </apply>
                  <cn type="integer"> 1 </cn>
                </apply>
              </apply>
              <apply>
                <times/>
                <apply>
                  <power/>
                  <apply>
                    <plus/>
                    <cn type="integer"> 1 </cn>
                    <apply>
                      <divide/>
                      <ci> NADP </ci>
                      <ci> Km_NADP_eEC11142 </ci>
                    </apply>
                  </apply>
                  <cn type="integer"> 1 </cn>
                </apply>
                <apply>
                  <power/>
                  <apply>
                    <plus/>
                    <cn type="integer"> 1 </cn>
                    <apply>
                      <divide/>
                      <ci> Isocitrate </ci>
                      <ci> Km_Isocitrate_eEC11142 </ci>
                    </apply>
                  </apply>
                  <cn type="integer"> 1 </cn>
                </apply>
              </apply>
            </apply>
            <cn type="integer"> 1 </cn>
          </apply>
        </math>
      </assignmentRule>
      <assignmentRule variable="hKcat_F_R255">
        <math xmlns="http://www.w3.org/1998/Math/MathML">
          <apply>
            <times/>
            <ci> Kcat_V_R255 </ci>
            <apply>
              <power/>
              <apply>
                <divide/>
                <apply>
                  <times/>
                  <ci> Keq_R255 </ci>
                  <apply>
                    <power/>
                    <ci> Km_NADPH_eEC11142 </ci>
                    <cn type="integer"> 1 </cn>
                  </apply>
                  <apply>
                    <power/>
                    <ci> Km_CO2_eEC11142 </ci>
                    <cn type="integer"> 1 </cn>
                  </apply>
                  <apply>
                    <power/>
                    <ci> Km_aKG_eEC11142 </ci>
                    <cn type="integer"> 1 </cn>
                  </apply>
                </apply>
                <apply>
                  <times/>
                  <apply>
                    <power/>
                    <ci> Km_NADP_eEC11142 </ci>
                    <cn type="integer"> 1 </cn>
                  </apply>
                  <apply>
                    <power/>
                    <ci> Km_Isocitrate_eEC11142 </ci>
                    <cn type="integer"> 1 </cn>
                  </apply>
                </apply>
              </apply>
              <cn> 0.5 </cn>
            </apply>
          </apply>
        </math>
      </assignmentRule>
      <assignmentRule variable="hKcat_R_R255">
        <math xmlns="http://www.w3.org/1998/Math/MathML">
          <apply>
            <times/>
            <ci> Kcat_V_R255 </ci>
            <apply>
              <power/>
              <apply>
                <divide/>
                <apply>
                  <times/>
                  <ci> Keq_R255 </ci>
                  <apply>
                    <power/>
                    <ci> Km_NADPH_eEC11142 </ci>
                    <cn type="integer"> 1 </cn>
                  </apply>
                  <apply>
                    <power/>
                    <ci> Km_CO2_eEC11142 </ci>
                    <cn type="integer"> 1 </cn>
                  </apply>
                  <apply>
                    <power/>
                    <ci> Km_aKG_eEC11142 </ci>
                    <cn type="integer"> 1 </cn>
                  </apply>
                </apply>
                <apply>
                  <times/>
                  <apply>
                    <power/>
                    <ci> Km_NADP_eEC11142 </ci>
                    <cn type="integer"> 1 </cn>
                  </apply>
                  <apply>
                    <power/>
                    <ci> Km_Isocitrate_eEC11142 </ci>
                    <cn type="integer"> 1 </cn>
                  </apply>
                </apply>
              </apply>
              <cn> -0.5 </cn>
            </apply>
          </apply>
        </math>
      </assignmentRule>
      <assignmentRule variable="R255_f">
        <math xmlns="http://www.w3.org/1998/Math/MathML">
          <apply>
            <divide/>
            <apply>
              <times/>
              <ci> eEC11142 </ci>
              <apply>
                <divide/>
                <apply>
                  <times/>
                  <ci> hKcat_F_R255 </ci>
                  <apply>
                    <power/>
                    <ci> NADPH </ci>
                    <cn type="integer"> 1 </cn>
                  </apply>
                  <apply>
                    <power/>
                    <ci> CO2 </ci>
                    <cn type="integer"> 1 </cn>
                  </apply>
                  <apply>
                    <power/>
                    <ci> aKG </ci>
                    <cn type="integer"> 1 </cn>
                  </apply>
                </apply>
                <apply>
                  <times/>
                  <apply>
                    <power/>
                    <ci> Km_NADPH_eEC11142 </ci>
                    <cn type="integer"> 1 </cn>
                  </apply>
                  <apply>
                    <power/>
                    <ci> Km_CO2_eEC11142 </ci>
                    <cn type="integer"> 1 </cn>
                  </apply>
                  <apply>
                    <power/>
                    <ci> Km_aKG_eEC11142 </ci>
                    <cn type="integer"> 1 </cn>
                  </apply>
                </apply>
              </apply>
            </apply>
            <ci> R255_D </ci>
          </apply>
        </math>
      </assignmentRule>
      <assignmentRule variable="R255_r">
        <math xmlns="http://www.w3.org/1998/Math/MathML">
          <apply>
            <divide/>
            <apply>
              <times/>
              <ci> eEC11142 </ci>
              <apply>
                <divide/>
                <apply>
                  <times/>
                  <ci> hKcat_R_R255 </ci>
                  <apply>
                    <power/>
                    <ci> NADP </ci>
                    <cn type="integer"> 1 </cn>
                  </apply>
                  <apply>
                    <power/>
                    <ci> Isocitrate </ci>
                    <cn type="integer"> 1 </cn>
                  </apply>
                </apply>
                <apply>
                  <times/>
                  <apply>
                    <power/>
                    <ci> Km_NADP_eEC11142 </ci>
                    <cn type="integer"> 1 </cn>
                  </apply>
                  <apply>
                    <power/>
                    <ci> Km_Isocitrate_eEC11142 </ci>
                    <cn type="integer"> 1 </cn>
                  </apply>
                </apply>
              </apply>
            </apply>
            <ci> R255_D </ci>
          </apply>
        </math>
      </assignmentRule>
      <assignmentRule variable="R256_D">
        <math xmlns="http://www.w3.org/1998/Math/MathML">
          <apply>
            <minus/>
            <apply>
              <plus/>
              <apply>
                <times/>
                <apply>
                  <power/>
                  <apply>
                    <plus/>
                    <cn type="integer"> 1 </cn>
                    <apply>
                      <divide/>
                      <ci> CO2 </ci>
                      <ci> Km_CO2_eEC11142 </ci>
                    </apply>
                  </apply>
                  <cn type="integer"> 1 </cn>
                </apply>
                <apply>
                  <power/>
                  <apply>
                    <plus/>
                    <cn type="integer"> 1 </cn>
                    <apply>
                      <divide/>
                      <ci> aKG </ci>
                      <ci> Km_aKG_eEC11142 </ci>
                    </apply>
                  </apply>
                  <cn type="integer"> 1 </cn>
                </apply>
              </apply>
              <apply>
                <power/>
                <apply>
                  <plus/>
                  <cn type="integer"> 1 </cn>
                  <apply>
                    <divide/>
                    <ci> Oxalosuccinicacid </ci>
                    <ci> Km_Oxalosuccinicacid_eEC11142 </ci>
                  </apply>
                </apply>
                <cn type="integer"> 1 </cn>
              </apply>
            </apply>
            <cn type="integer"> 1 </cn>
          </apply>
        </math>
      </assignmentRule>
      <assignmentRule variable="hKcat_F_R256">
        <math xmlns="http://www.w3.org/1998/Math/MathML">
          <apply>
            <times/>
            <ci> Kcat_V_R256 </ci>
            <apply>
              <power/>
              <apply>
                <divide/>
                <apply>
                  <times/>
                  <ci> Keq_R256 </ci>
                  <apply>
                    <power/>
                    <ci> Km_CO2_eEC11142 </ci>
                    <cn type="integer"> 1 </cn>
                  </apply>
                  <apply>
                    <power/>
                    <ci> Km_aKG_eEC11142 </ci>
                    <cn type="integer"> 1 </cn>
                  </apply>
                </apply>
                <apply>
                  <power/>
                  <ci> Km_Oxalosuccinicacid_eEC11142 </ci>
                  <cn type="integer"> 1 </cn>
                </apply>
              </apply>
              <cn> 0.5 </cn>
            </apply>
          </apply>
        </math>
      </assignmentRule>
      <assignmentRule variable="hKcat_R_R256">
        <math xmlns="http://www.w3.org/1998/Math/MathML">
          <apply>
            <times/>
            <ci> Kcat_V_R256 </ci>
            <apply>
              <power/>
              <apply>
                <divide/>
                <apply>
                  <times/>
                  <ci> Keq_R256 </ci>
                  <apply>
                    <power/>
                    <ci> Km_CO2_eEC11142 </ci>
                    <cn type="integer"> 1 </cn>
                  </apply>
                  <apply>
                    <power/>
                    <ci> Km_aKG_eEC11142 </ci>
                    <cn type="integer"> 1 </cn>
                  </apply>
                </apply>
                <apply>
                  <power/>
                  <ci> Km_Oxalosuccinicacid_eEC11142 </ci>
                  <cn type="integer"> 1 </cn>
                </apply>
              </apply>
              <cn> -0.5 </cn>
            </apply>
          </apply>
        </math>
      </assignmentRule>
      <assignmentRule variable="R256_f">
        <math xmlns="http://www.w3.org/1998/Math/MathML">
          <apply>
            <divide/>
            <apply>
              <times/>
              <ci> eEC11142 </ci>
              <apply>
                <divide/>
                <apply>
                  <times/>
                  <ci> hKcat_F_R256 </ci>
                  <apply>
                    <power/>
                    <ci> CO2 </ci>
                    <cn type="integer"> 1 </cn>
                  </apply>
                  <apply>
                    <power/>
                    <ci> aKG </ci>
                    <cn type="integer"> 1 </cn>
                  </apply>
                </apply>
                <apply>
                  <times/>
                  <apply>
                    <power/>
                    <ci> Km_CO2_eEC11142 </ci>
                    <cn type="integer"> 1 </cn>
                  </apply>
                  <apply>
                    <power/>
                    <ci> Km_aKG_eEC11142 </ci>
                    <cn type="integer"> 1 </cn>
                  </apply>
                </apply>
              </apply>
            </apply>
            <ci> R256_D </ci>
          </apply>
        </math>
      </assignmentRule>
      <assignmentRule variable="R256_r">
        <math xmlns="http://www.w3.org/1998/Math/MathML">
          <apply>
            <divide/>
            <apply>
              <times/>
              <ci> eEC11142 </ci>
              <apply>
                <divide/>
                <apply>
                  <times/>
                  <ci> hKcat_R_R256 </ci>
                  <apply>
                    <power/>
                    <ci> Oxalosuccinicacid </ci>
                    <cn type="integer"> 1 </cn>
                  </apply>
                </apply>
                <apply>
                  <power/>
                  <ci> Km_Oxalosuccinicacid_eEC11142 </ci>
                  <cn type="integer"> 1 </cn>
                </apply>
              </apply>
            </apply>
            <ci> R256_D </ci>
          </apply>
        </math>
      </assignmentRule>
      <assignmentRule variable="R257_D">
        <math xmlns="http://www.w3.org/1998/Math/MathML">
          <apply>
            <minus/>
            <apply>
              <plus/>
              <apply>
                <times/>
                <apply>
                  <power/>
                  <apply>
                    <plus/>
                    <cn type="integer"> 1 </cn>
                    <apply>
                      <divide/>
                      <ci> NADP </ci>
                      <ci> Km_NADP_eEC11142 </ci>
                    </apply>
                  </apply>
                  <cn type="integer"> 1 </cn>
                </apply>
                <apply>
                  <power/>
                  <apply>
                    <plus/>
                    <cn type="integer"> 1 </cn>
                    <apply>
                      <divide/>
                      <ci> Isocitrate </ci>
                      <ci> Km_Isocitrate_eEC11142 </ci>
                    </apply>
                  </apply>
                  <cn type="integer"> 1 </cn>
                </apply>
              </apply>
              <apply>
                <times/>
                <apply>
                  <power/>
                  <apply>
                    <plus/>
                    <cn type="integer"> 1 </cn>
                    <apply>
                      <divide/>
                      <ci> NADPH </ci>
                      <ci> Km_NADPH_eEC11142 </ci>
                    </apply>
                  </apply>
                  <cn type="integer"> 1 </cn>
                </apply>
                <apply>
                  <power/>
                  <apply>
                    <plus/>
                    <cn type="integer"> 1 </cn>
                    <apply>
                      <divide/>
                      <ci> Oxalosuccinicacid </ci>
                      <ci> Km_Oxalosuccinicacid_eEC11142 </ci>
                    </apply>
                  </apply>
                  <cn type="integer"> 1 </cn>
                </apply>
              </apply>
            </apply>
            <cn type="integer"> 1 </cn>
          </apply>
        </math>
      </assignmentRule>
      <assignmentRule variable="hKcat_F_R257">
        <math xmlns="http://www.w3.org/1998/Math/MathML">
          <apply>
            <times/>
            <ci> Kcat_V_R257 </ci>
            <apply>
              <power/>
              <apply>
                <divide/>
                <apply>
                  <times/>
                  <ci> Keq_R257 </ci>
                  <apply>
                    <power/>
                    <ci> Km_NADP_eEC11142 </ci>
                    <cn type="integer"> 1 </cn>
                  </apply>
                  <apply>
                    <power/>
                    <ci> Km_Isocitrate_eEC11142 </ci>
                    <cn type="integer"> 1 </cn>
                  </apply>
                </apply>
                <apply>
                  <times/>
                  <apply>
                    <power/>
                    <ci> Km_NADPH_eEC11142 </ci>
                    <cn type="integer"> 1 </cn>
                  </apply>
                  <apply>
                    <power/>
                    <ci> Km_Oxalosuccinicacid_eEC11142 </ci>
                    <cn type="integer"> 1 </cn>
                  </apply>
                </apply>
              </apply>
              <cn> 0.5 </cn>
            </apply>
          </apply>
        </math>
      </assignmentRule>
      <assignmentRule variable="hKcat_R_R257">
        <math xmlns="http://www.w3.org/1998/Math/MathML">
          <apply>
            <times/>
            <ci> Kcat_V_R257 </ci>
            <apply>
              <power/>
              <apply>
                <divide/>
                <apply>
                  <times/>
                  <ci> Keq_R257 </ci>
                  <apply>
                    <power/>
                    <ci> Km_NADP_eEC11142 </ci>
                    <cn type="integer"> 1 </cn>
                  </apply>
                  <apply>
                    <power/>
                    <ci> Km_Isocitrate_eEC11142 </ci>
                    <cn type="integer"> 1 </cn>
                  </apply>
                </apply>
                <apply>
                  <times/>
                  <apply>
                    <power/>
                    <ci> Km_NADPH_eEC11142 </ci>
                    <cn type="integer"> 1 </cn>
                  </apply>
                  <apply>
                    <power/>
                    <ci> Km_Oxalosuccinicacid_eEC11142 </ci>
                    <cn type="integer"> 1 </cn>
                  </apply>
                </apply>
              </apply>
              <cn> -0.5 </cn>
            </apply>
          </apply>
        </math>
      </assignmentRule>
      <assignmentRule variable="R257_f">
        <math xmlns="http://www.w3.org/1998/Math/MathML">
          <apply>
            <divide/>
            <apply>
              <times/>
              <ci> eEC11142 </ci>
              <apply>
                <divide/>
                <apply>
                  <times/>
                  <ci> hKcat_F_R257 </ci>
                  <apply>
                    <power/>
                    <ci> NADP </ci>
                    <cn type="integer"> 1 </cn>
                  </apply>
                  <apply>
                    <power/>
                    <ci> Isocitrate </ci>
                    <cn type="integer"> 1 </cn>
                  </apply>
                </apply>
                <apply>
                  <times/>
                  <apply>
                    <power/>
                    <ci> Km_NADP_eEC11142 </ci>
                    <cn type="integer"> 1 </cn>
                  </apply>
                  <apply>
                    <power/>
                    <ci> Km_Isocitrate_eEC11142 </ci>
                    <cn type="integer"> 1 </cn>
                  </apply>
                </apply>
              </apply>
            </apply>
            <ci> R257_D </ci>
          </apply>
        </math>
      </assignmentRule>
      <assignmentRule variable="R257_r">
        <math xmlns="http://www.w3.org/1998/Math/MathML">
          <apply>
            <divide/>
            <apply>
              <times/>
              <ci> eEC11142 </ci>
              <apply>
                <divide/>
                <apply>
                  <times/>
                  <ci> hKcat_R_R257 </ci>
                  <apply>
                    <power/>
                    <ci> NADPH </ci>
                    <cn type="integer"> 1 </cn>
                  </apply>
                  <apply>
                    <power/>
                    <ci> Oxalosuccinicacid </ci>
                    <cn type="integer"> 1 </cn>
                  </apply>
                </apply>
                <apply>
                  <times/>
                  <apply>
                    <power/>
                    <ci> Km_NADPH_eEC11142 </ci>
                    <cn type="integer"> 1 </cn>
                  </apply>
                  <apply>
                    <power/>
                    <ci> Km_Oxalosuccinicacid_eEC11142 </ci>
                    <cn type="integer"> 1 </cn>
                  </apply>
                </apply>
              </apply>
            </apply>
            <ci> R257_D </ci>
          </apply>
        </math>
      </assignmentRule>
      <assignmentRule variable="R268_D">
        <math xmlns="http://www.w3.org/1998/Math/MathML">
          <apply>
            <minus/>
            <apply>
              <plus/>
              <apply>
                <times/>
                <apply>
                  <power/>
                  <apply>
                    <plus/>
                    <cn type="integer"> 1 </cn>
                    <apply>
                      <divide/>
                      <ci> NADH </ci>
                      <ci> Km_NADH_eEC11137 </ci>
                    </apply>
                  </apply>
                  <cn type="integer"> 1 </cn>
                </apply>
                <apply>
                  <power/>
                  <apply>
                    <plus/>
                    <cn type="integer"> 1 </cn>
                    <apply>
                      <divide/>
                      <ci> Oxa </ci>
                      <ci> Km_Oxa_eEC11137 </ci>
                    </apply>
                  </apply>
                  <cn type="integer"> 1 </cn>
                </apply>
              </apply>
              <apply>
                <times/>
                <apply>
                  <power/>
                  <apply>
                    <plus/>
                    <cn type="integer"> 1 </cn>
                    <apply>
                      <divide/>
                      <ci> NAD </ci>
                      <ci> Km_NAD_eEC11137 </ci>
                    </apply>
                  </apply>
                  <cn type="integer"> 1 </cn>
                </apply>
                <apply>
                  <power/>
                  <apply>
                    <plus/>
                    <cn type="integer"> 1 </cn>
                    <apply>
                      <divide/>
                      <ci> Mal </ci>
                      <ci> Km_Mal_eEC11137 </ci>
                    </apply>
                  </apply>
                  <cn type="integer"> 1 </cn>
                </apply>
              </apply>
            </apply>
            <cn type="integer"> 1 </cn>
          </apply>
        </math>
      </assignmentRule>
      <assignmentRule variable="hKcat_F_R268">
        <math xmlns="http://www.w3.org/1998/Math/MathML">
          <apply>
            <times/>
            <ci> Kcat_V_R268 </ci>
            <apply>
              <power/>
              <apply>
                <divide/>
                <apply>
                  <times/>
                  <ci> Keq_R268 </ci>
                  <apply>
                    <power/>
                    <ci> Km_NADH_eEC11137 </ci>
                    <cn type="integer"> 1 </cn>
                  </apply>
                  <apply>
                    <power/>
                    <ci> Km_Oxa_eEC11137 </ci>
                    <cn type="integer"> 1 </cn>
                  </apply>
                </apply>
                <apply>
                  <times/>
                  <apply>
                    <power/>
                    <ci> Km_NAD_eEC11137 </ci>
                    <cn type="integer"> 1 </cn>
                  </apply>
                  <apply>
                    <power/>
                    <ci> Km_Mal_eEC11137 </ci>
                    <cn type="integer"> 1 </cn>
                  </apply>
                </apply>
              </apply>
              <cn> 0.5 </cn>
            </apply>
          </apply>
        </math>
      </assignmentRule>
      <assignmentRule variable="hKcat_R_R268">
        <math xmlns="http://www.w3.org/1998/Math/MathML">
          <apply>
            <times/>
            <ci> Kcat_V_R268 </ci>
            <apply>
              <power/>
              <apply>
                <divide/>
                <apply>
                  <times/>
                  <ci> Keq_R268 </ci>
                  <apply>
                    <power/>
                    <ci> Km_NADH_eEC11137 </ci>
                    <cn type="integer"> 1 </cn>
                  </apply>
                  <apply>
                    <power/>
                    <ci> Km_Oxa_eEC11137 </ci>
                    <cn type="integer"> 1 </cn>
                  </apply>
                </apply>
                <apply>
                  <times/>
                  <apply>
                    <power/>
                    <ci> Km_NAD_eEC11137 </ci>
                    <cn type="integer"> 1 </cn>
                  </apply>
                  <apply>
                    <power/>
                    <ci> Km_Mal_eEC11137 </ci>
                    <cn type="integer"> 1 </cn>
                  </apply>
                </apply>
              </apply>
              <cn> -0.5 </cn>
            </apply>
          </apply>
        </math>
      </assignmentRule>
      <assignmentRule variable="R268_f">
        <math xmlns="http://www.w3.org/1998/Math/MathML">
          <apply>
            <divide/>
            <apply>
              <times/>
              <ci> eEC11137 </ci>
              <apply>
                <divide/>
                <apply>
                  <times/>
                  <ci> hKcat_F_R268 </ci>
                  <apply>
                    <power/>
                    <ci> NADH </ci>
                    <cn type="integer"> 1 </cn>
                  </apply>
                  <apply>
                    <power/>
                    <ci> Oxa </ci>
                    <cn type="integer"> 1 </cn>
                  </apply>
                </apply>
                <apply>
                  <times/>
                  <apply>
                    <power/>
                    <ci> Km_NADH_eEC11137 </ci>
                    <cn type="integer"> 1 </cn>
                  </apply>
                  <apply>
                    <power/>
                    <ci> Km_Oxa_eEC11137 </ci>
                    <cn type="integer"> 1 </cn>
                  </apply>
                </apply>
              </apply>
            </apply>
            <ci> R268_D </ci>
          </apply>
        </math>
      </assignmentRule>
      <assignmentRule variable="R268_r">
        <math xmlns="http://www.w3.org/1998/Math/MathML">
          <apply>
            <divide/>
            <apply>
              <times/>
              <ci> eEC11137 </ci>
              <apply>
                <divide/>
                <apply>
                  <times/>
                  <ci> hKcat_R_R268 </ci>
                  <apply>
                    <power/>
                    <ci> NAD </ci>
                    <cn type="integer"> 1 </cn>
                  </apply>
                  <apply>
                    <power/>
                    <ci> Mal </ci>
                    <cn type="integer"> 1 </cn>
                  </apply>
                </apply>
                <apply>
                  <times/>
                  <apply>
                    <power/>
                    <ci> Km_NAD_eEC11137 </ci>
                    <cn type="integer"> 1 </cn>
                  </apply>
                  <apply>
                    <power/>
                    <ci> Km_Mal_eEC11137 </ci>
                    <cn type="integer"> 1 </cn>
                  </apply>
                </apply>
              </apply>
            </apply>
            <ci> R268_D </ci>
          </apply>
        </math>
      </assignmentRule>
      <assignmentRule variable="R270_D">
        <math xmlns="http://www.w3.org/1998/Math/MathML">
          <apply>
            <minus/>
            <apply>
              <plus/>
              <apply>
                <times/>
                <apply>
                  <power/>
                  <apply>
                    <plus/>
                    <cn type="integer"> 1 </cn>
                    <apply>
                      <divide/>
                      <ci> NADH </ci>
                      <ci> Km_NADH_eEC11138 </ci>
                    </apply>
                  </apply>
                  <cn type="integer"> 1 </cn>
                </apply>
                <apply>
                  <power/>
                  <apply>
                    <plus/>
                    <cn type="integer"> 1 </cn>
                    <apply>
                      <divide/>
                      <ci> CO2 </ci>
                      <ci> Km_CO2_eEC11138 </ci>
                    </apply>
                  </apply>
                  <cn type="integer"> 1 </cn>
                </apply>
                <apply>
                  <power/>
                  <apply>
                    <plus/>
                    <cn type="integer"> 1 </cn>
                    <apply>
                      <divide/>
                      <ci> Pyr </ci>
                      <ci> Km_Pyr_eEC11138 </ci>
                    </apply>
                  </apply>
                  <cn type="integer"> 1 </cn>
                </apply>
              </apply>
              <apply>
                <times/>
                <apply>
                  <power/>
                  <apply>
                    <plus/>
                    <cn type="integer"> 1 </cn>
                    <apply>
                      <divide/>
                      <ci> NAD </ci>
                      <ci> Km_NAD_eEC11138 </ci>
                    </apply>
                  </apply>
                  <cn type="integer"> 1 </cn>
                </apply>
                <apply>
                  <power/>
                  <apply>
                    <plus/>
                    <cn type="integer"> 1 </cn>
                    <apply>
                      <divide/>
                      <ci> Mal </ci>
                      <ci> Km_Mal_eEC11138 </ci>
                    </apply>
                  </apply>
                  <cn type="integer"> 1 </cn>
                </apply>
              </apply>
            </apply>
            <cn type="integer"> 1 </cn>
          </apply>
        </math>
      </assignmentRule>
      <assignmentRule variable="hKcat_F_R270">
        <math xmlns="http://www.w3.org/1998/Math/MathML">
          <apply>
            <times/>
            <ci> Kcat_V_R270 </ci>
            <apply>
              <power/>
              <apply>
                <divide/>
                <apply>
                  <times/>
                  <ci> Keq_R270 </ci>
                  <apply>
                    <power/>
                    <ci> Km_NADH_eEC11138 </ci>
                    <cn type="integer"> 1 </cn>
                  </apply>
                  <apply>
                    <power/>
                    <ci> Km_CO2_eEC11138 </ci>
                    <cn type="integer"> 1 </cn>
                  </apply>
                  <apply>
                    <power/>
                    <ci> Km_Pyr_eEC11138 </ci>
                    <cn type="integer"> 1 </cn>
                  </apply>
                </apply>
                <apply>
                  <times/>
                  <apply>
                    <power/>
                    <ci> Km_NAD_eEC11138 </ci>
                    <cn type="integer"> 1 </cn>
                  </apply>
                  <apply>
                    <power/>
                    <ci> Km_Mal_eEC11138 </ci>
                    <cn type="integer"> 1 </cn>
                  </apply>
                </apply>
              </apply>
              <cn> 0.5 </cn>
            </apply>
          </apply>
        </math>
      </assignmentRule>
      <assignmentRule variable="hKcat_R_R270">
        <math xmlns="http://www.w3.org/1998/Math/MathML">
          <apply>
            <times/>
            <ci> Kcat_V_R270 </ci>
            <apply>
              <power/>
              <apply>
                <divide/>
                <apply>
                  <times/>
                  <ci> Keq_R270 </ci>
                  <apply>
                    <power/>
                    <ci> Km_NADH_eEC11138 </ci>
                    <cn type="integer"> 1 </cn>
                  </apply>
                  <apply>
                    <power/>
                    <ci> Km_CO2_eEC11138 </ci>
                    <cn type="integer"> 1 </cn>
                  </apply>
                  <apply>
                    <power/>
                    <ci> Km_Pyr_eEC11138 </ci>
                    <cn type="integer"> 1 </cn>
                  </apply>
                </apply>
                <apply>
                  <times/>
                  <apply>
                    <power/>
                    <ci> Km_NAD_eEC11138 </ci>
                    <cn type="integer"> 1 </cn>
                  </apply>
                  <apply>
                    <power/>
                    <ci> Km_Mal_eEC11138 </ci>
                    <cn type="integer"> 1 </cn>
                  </apply>
                </apply>
              </apply>
              <cn> -0.5 </cn>
            </apply>
          </apply>
        </math>
      </assignmentRule>
      <assignmentRule variable="R270_f">
        <math xmlns="http://www.w3.org/1998/Math/MathML">
          <apply>
            <divide/>
            <apply>
              <times/>
              <ci> eEC11138 </ci>
              <apply>
                <divide/>
                <apply>
                  <times/>
                  <ci> hKcat_F_R270 </ci>
                  <apply>
                    <power/>
                    <ci> NADH </ci>
                    <cn type="integer"> 1 </cn>
                  </apply>
                  <apply>
                    <power/>
                    <ci> CO2 </ci>
                    <cn type="integer"> 1 </cn>
                  </apply>
                  <apply>
                    <power/>
                    <ci> Pyr </ci>
                    <cn type="integer"> 1 </cn>
                  </apply>
                </apply>
                <apply>
                  <times/>
                  <apply>
                    <power/>
                    <ci> Km_NADH_eEC11138 </ci>
                    <cn type="integer"> 1 </cn>
                  </apply>
                  <apply>
                    <power/>
                    <ci> Km_CO2_eEC11138 </ci>
                    <cn type="integer"> 1 </cn>
                  </apply>
                  <apply>
                    <power/>
                    <ci> Km_Pyr_eEC11138 </ci>
                    <cn type="integer"> 1 </cn>
                  </apply>
                </apply>
              </apply>
            </apply>
            <ci> R270_D </ci>
          </apply>
        </math>
      </assignmentRule>
      <assignmentRule variable="R270_r">
        <math xmlns="http://www.w3.org/1998/Math/MathML">
          <apply>
            <divide/>
            <apply>
              <times/>
              <ci> eEC11138 </ci>
              <apply>
                <divide/>
                <apply>
                  <times/>
                  <ci> hKcat_R_R270 </ci>
                  <apply>
                    <power/>
                    <ci> NAD </ci>
                    <cn type="integer"> 1 </cn>
                  </apply>
                  <apply>
                    <power/>
                    <ci> Mal </ci>
                    <cn type="integer"> 1 </cn>
                  </apply>
                </apply>
                <apply>
                  <times/>
                  <apply>
                    <power/>
                    <ci> Km_NAD_eEC11138 </ci>
                    <cn type="integer"> 1 </cn>
                  </apply>
                  <apply>
                    <power/>
                    <ci> Km_Mal_eEC11138 </ci>
                    <cn type="integer"> 1 </cn>
                  </apply>
                </apply>
              </apply>
            </apply>
            <ci> R270_D </ci>
          </apply>
        </math>
      </assignmentRule>
      <assignmentRule variable="R271_D">
        <math xmlns="http://www.w3.org/1998/Math/MathML">
          <apply>
            <minus/>
            <apply>
              <plus/>
              <apply>
                <power/>
                <apply>
                  <plus/>
                  <cn type="integer"> 1 </cn>
                  <apply>
                    <divide/>
                    <ci> Oxa </ci>
                    <ci> Km_Oxa_eEC11138 </ci>
                  </apply>
                </apply>
                <cn type="integer"> 1 </cn>
              </apply>
              <apply>
                <times/>
                <apply>
                  <power/>
                  <apply>
                    <plus/>
                    <cn type="integer"> 1 </cn>
                    <apply>
                      <divide/>
                      <ci> CO2 </ci>
                      <ci> Km_CO2_eEC11138 </ci>
                    </apply>
                  </apply>
                  <cn type="integer"> 1 </cn>
                </apply>
                <apply>
                  <power/>
                  <apply>
                    <plus/>
                    <cn type="integer"> 1 </cn>
                    <apply>
                      <divide/>
                      <ci> Pyr </ci>
                      <ci> Km_Pyr_eEC11138 </ci>
                    </apply>
                  </apply>
                  <cn type="integer"> 1 </cn>
                </apply>
              </apply>
            </apply>
            <cn type="integer"> 1 </cn>
          </apply>
        </math>
      </assignmentRule>
      <assignmentRule variable="hKcat_F_R271">
        <math xmlns="http://www.w3.org/1998/Math/MathML">
          <apply>
            <times/>
            <ci> Kcat_V_R271 </ci>
            <apply>
              <power/>
              <apply>
                <divide/>
                <apply>
                  <times/>
                  <ci> Keq_R271 </ci>
                  <apply>
                    <power/>
                    <ci> Km_Oxa_eEC11138 </ci>
                    <cn type="integer"> 1 </cn>
                  </apply>
                </apply>
                <apply>
                  <times/>
                  <apply>
                    <power/>
                    <ci> Km_CO2_eEC11138 </ci>
                    <cn type="integer"> 1 </cn>
                  </apply>
                  <apply>
                    <power/>
                    <ci> Km_Pyr_eEC11138 </ci>
                    <cn type="integer"> 1 </cn>
                  </apply>
                </apply>
              </apply>
              <cn> 0.5 </cn>
            </apply>
          </apply>
        </math>
      </assignmentRule>
      <assignmentRule variable="hKcat_R_R271">
        <math xmlns="http://www.w3.org/1998/Math/MathML">
          <apply>
            <times/>
            <ci> Kcat_V_R271 </ci>
            <apply>
              <power/>
              <apply>
                <divide/>
                <apply>
                  <times/>
                  <ci> Keq_R271 </ci>
                  <apply>
                    <power/>
                    <ci> Km_Oxa_eEC11138 </ci>
                    <cn type="integer"> 1 </cn>
                  </apply>
                </apply>
                <apply>
                  <times/>
                  <apply>
                    <power/>
                    <ci> Km_CO2_eEC11138 </ci>
                    <cn type="integer"> 1 </cn>
                  </apply>
                  <apply>
                    <power/>
                    <ci> Km_Pyr_eEC11138 </ci>
                    <cn type="integer"> 1 </cn>
                  </apply>
                </apply>
              </apply>
              <cn> -0.5 </cn>
            </apply>
          </apply>
        </math>
      </assignmentRule>
      <assignmentRule variable="R271_f">
        <math xmlns="http://www.w3.org/1998/Math/MathML">
          <apply>
            <divide/>
            <apply>
              <times/>
              <ci> eEC11138 </ci>
              <apply>
                <divide/>
                <apply>
                  <times/>
                  <ci> hKcat_F_R271 </ci>
                  <apply>
                    <power/>
                    <ci> Oxa </ci>
                    <cn type="integer"> 1 </cn>
                  </apply>
                </apply>
                <apply>
                  <power/>
                  <ci> Km_Oxa_eEC11138 </ci>
                  <cn type="integer"> 1 </cn>
                </apply>
              </apply>
            </apply>
            <ci> R271_D </ci>
          </apply>
        </math>
      </assignmentRule>
      <assignmentRule variable="R271_r">
        <math xmlns="http://www.w3.org/1998/Math/MathML">
          <apply>
            <divide/>
            <apply>
              <times/>
              <ci> eEC11138 </ci>
              <apply>
                <divide/>
                <apply>
                  <times/>
                  <ci> hKcat_R_R271 </ci>
                  <apply>
                    <power/>
                    <ci> CO2 </ci>
                    <cn type="integer"> 1 </cn>
                  </apply>
                  <apply>
                    <power/>
                    <ci> Pyr </ci>
                    <cn type="integer"> 1 </cn>
                  </apply>
                </apply>
                <apply>
                  <times/>
                  <apply>
                    <power/>
                    <ci> Km_CO2_eEC11138 </ci>
                    <cn type="integer"> 1 </cn>
                  </apply>
                  <apply>
                    <power/>
                    <ci> Km_Pyr_eEC11138 </ci>
                    <cn type="integer"> 1 </cn>
                  </apply>
                </apply>
              </apply>
            </apply>
            <ci> R271_D </ci>
          </apply>
        </math>
      </assignmentRule>
      <assignmentRule variable="R272_D">
        <math xmlns="http://www.w3.org/1998/Math/MathML">
          <apply>
            <minus/>
            <apply>
              <plus/>
              <apply>
                <times/>
                <apply>
                  <power/>
                  <apply>
                    <plus/>
                    <cn type="integer"> 1 </cn>
                    <apply>
                      <divide/>
                      <ci> NADP </ci>
                      <ci> Km_NADP_eEC11140 </ci>
                    </apply>
                  </apply>
                  <cn type="integer"> 1 </cn>
                </apply>
                <apply>
                  <power/>
                  <apply>
                    <plus/>
                    <cn type="integer"> 1 </cn>
                    <apply>
                      <divide/>
                      <ci> Mal </ci>
                      <ci> Km_Mal_eEC11140 </ci>
                    </apply>
                  </apply>
                  <cn type="integer"> 1 </cn>
                </apply>
              </apply>
              <apply>
                <times/>
                <apply>
                  <power/>
                  <apply>
                    <plus/>
                    <cn type="integer"> 1 </cn>
                    <apply>
                      <divide/>
                      <ci> NADPH </ci>
                      <ci> Km_NADPH_eEC11140 </ci>
                    </apply>
                  </apply>
                  <cn type="integer"> 1 </cn>
                </apply>
                <apply>
                  <power/>
                  <apply>
                    <plus/>
                    <cn type="integer"> 1 </cn>
                    <apply>
                      <divide/>
                      <ci> CO2 </ci>
                      <ci> Km_CO2_eEC11140 </ci>
                    </apply>
                  </apply>
                  <cn type="integer"> 1 </cn>
                </apply>
                <apply>
                  <power/>
                  <apply>
                    <plus/>
                    <cn type="integer"> 1 </cn>
                    <apply>
                      <divide/>
                      <ci> Pyr </ci>
                      <ci> Km_Pyr_eEC11140 </ci>
                    </apply>
                  </apply>
                  <cn type="integer"> 1 </cn>
                </apply>
              </apply>
            </apply>
            <cn type="integer"> 1 </cn>
          </apply>
        </math>
      </assignmentRule>
      <assignmentRule variable="hKcat_F_R272">
        <math xmlns="http://www.w3.org/1998/Math/MathML">
          <apply>
            <times/>
            <ci> Kcat_V_R272 </ci>
            <apply>
              <power/>
              <apply>
                <divide/>
                <apply>
                  <times/>
                  <ci> Keq_R272 </ci>
                  <apply>
                    <power/>
                    <ci> Km_NADP_eEC11140 </ci>
                    <cn type="integer"> 1 </cn>
                  </apply>
                  <apply>
                    <power/>
                    <ci> Km_Mal_eEC11140 </ci>
                    <cn type="integer"> 1 </cn>
                  </apply>
[truncated: 2,144,794 more chars]
